# Supplementary material for: Comparative Proteomic and Metabonomic Profiling of Buds with Different Flowering Capabilities Reveal Novel Regulatory Mechanisms of Flowering in Apple
Source: Plants (Basel). 2023 Nov 24;12(23):3959. doi: 10.3390/plants12233959 (PMC10707870; doi:10.3390/plants12233959)
Supplement: Supplementary file 1 [file plants-12-03959-s001.zip]

Archive with 2 entries (2 files):
- Additional file S1 and S2.xlsx
- plants-2595119-supplementary.pdf
