# Supplementary material for: Comparative Proteomic and Metabonomic Profiling of Buds with Different Flowering Capabilities Reveal Novel Regulatory Mechanisms of Flowering in Apple
Source: Plants (Basel). 2023 Nov 24;12(23):3959. doi: 10.3390/plants12233959 (PMC10707870; doi:10.3390/plants12233959)
Supplement: Supplementary file 1 [file plants-12-03959-s001.zip › Additional file S1 and S2.xlsx]

## Sheet: Additional file S1
												“Ab”			"Lb"			"Sb"
Accession	Description	Exp. q-value	Sum PEP Score	Coverage	# Peptides	# PSMs	# Unique Peptides	# Protein Groups	# AAs	MW [kDa]	calc. pI	Abundances (Normalized): F1: 126, Control	Abundances (Normalized): F1: 127N, Sample	Abundances (Normalized): F1: 127C, Sample	Abundances (Normalized): F1: 128N, Sample	Abundances (Normalized): F1: 128C, Sample	Abundances (Normalized): F1: 129N, Sample	Abundances (Normalized): F1: 129C, Sample	Abundances (Normalized): F1: 130N, Sample	Abundances (Normalized): F1: 130C, Sample	emPAI	# Razor Peptides	Score Sequest HT	# Peptides Sequest HT
MD01G1185500	MD01G1185500	0	368.056	78.2022	36	600	23	1	445	48.1	6.57	72486	73063.1	67871.2	67199.8	59636.9	58009.8	69418.8	70172.8	71715.9	535.698	13	2195.26	36
MD07G1223800	MD07G1223800	0	351.002	38.4164	62	159	3	1	1705	193	5.45	27252.1	27567.6	27575.5	29180.2	29951.2	29139.9	28138.4	26645.2	27490.5	5.834	58	576.53	62
MD01G1154700	MD01G1154700	0	349.313	38.0059	61	155	2	1	1705	193	5.43	353.2	395.9	379.7	411.7	440.9	475.4	378.3	368.1	336.5	5.813	0	566.17	61
MD13G1096800	MD13G1096800	0	344.465	42.9893	56	142	27	1	1405	156.8	6.58	30261.1	29770.6	29634.8	32638	31283.8	29743	31386.1	34022.7	32525.3	7.82	29	453.77	56
MD07G1268800	MD07G1268800	0	319.015	69.4848	42	201	42	1	757	79.4	6.14	43591.7	43836.1	43867	42040.2	42849.4	43885.4	41246.7	42676.3	43472.4	35.251	0	680.65	42
MD03G1036600	MD03G1036600	0	294.39	50.6438	44	147	11	1	699	80.2	5.03	38271.8	37851.1	38809.2	38140.5	37577.1	39532.1	36638.8	41837.5	40521.1	31.225	37	445.79	44
MD11G1082200	MD11G1082200	0	292.405	64.9704	45	141	19	1	845	96	6.81	30799.2	26949.3	29090.5	22136.3	23251.1	20271	24581.7	27378.8	26894.7	19.092	27	492.51	45
MD11G1037400	MD11G1037400	0	291.129	48.3548	41	144	9	1	699	80	5.03	12497.1	12542.6	12735.6	11138.3	11388	12168	11194	13028.2	12371	28.882	2	449.86	41
MD09G1062600	MD09G1062600	0	290.024	50.5473	43	160	27	1	1005	113.6	5.43	28503.9	27544.2	28384.6	30858.6	31442.8	30170.6	34685	32630.3	33753.2	9.564	15	544.3	43
MD05G1221000	MD05G1221000	0	281.77	51.9573	43	172	1	1	843	94	6.2	2100.6	1918.3	1976.3	1951	2086	1937.6	2441.6	2304.4	2497.1	16.928	2	553.84	43
MD10G1203300	MD10G1203300	0	281.299	53.2622	44	170	4	1	843	94	6.11	35514.8	33176.6	33772.4	31337.8	31240.7	31181.6	36598.2	35208.6	37108.7	17.682	43	545.37	44
MD12G1016600	MD12G1016600	0	277.589	74.0991	31	293	9	1	444	47.8	6.02	20272.5	19993.8	20002.2	19894.2	20004.1	19002.7	21475.8	21329.1	21931.2	163.519	15	1041.75	31
MD05G1234200	MD05G1234200	0	274.567	68.8053	30	204	10	1	452	48	8.87	38797.2	38300.8	39159.2	39041	38917.6	35942.4	40012.4	40302	40117.8	78.433	22	708.59	30
MD06G1113000	MD06G1113000	0	267.992	51.7241	41	190	30	1	667	73.5	5.27	49826.6	48409.4	47941.5	47098.6	45850.3	45100.3	45538.1	45789.2	46255.7	24.694	11	602.61	41
MD14G1014600	MD14G1014600	0	260.543	75.9009	30	294	13	1	444	47.8	6.24	14188.5	10805.5	13188.4	8920.2	10074.9	8439.8	10713.5	12023.8	11985.9	99	0	1060.02	30
MD07G1196500	MD07G1196500	0	255.403	53.8462	38	181	9	1	650	71.2	5.29	38296.6	38814.7	37900.4	36706.6	35105.5	38486	34361.1	35402	35141.5	38.811	29	563.28	38
MD09G1061700	MD09G1061700	0	254.749	48.2197	47	96	33	1	983	110.5	6.55	19471.6	19522.6	19568.1	21082.5	21093.3	21128.5	20569.5	19772	19966.6	5.373	15	335.66	47
MD17G1162700	MD17G1162700	0	250.464	72.7127	41	128	1	1	623	68.8	5.6	798	736	824.7	910.4	943.3	900.1	876.8	837.2	987.5	21.909	0	489.9	41
MD09G1165200	MD09G1165200	0	249.753	72.7127	41	124	1	1	623	68.8	5.6	15011.2	14600.8	14657.3	17122.7	17179.9	16815.5	15187.2	14700.7	15052.3	21.909	39	471.87	41
MD01G1126500	MD01G1126500	0	249.163	51.926	36	171	6	1	649	71.1	5.25	3462.3	3490.8	3554	3383.2	3406	3391.3	3521.4	3334.9	3245.5	38.811	2	532.56	36
MD17G1230800	MD17G1230800	0	248.409	52.9473	51	138	14	1	967	110.2	6.37	31767	32100.3	31660.3	28373.7	28819.5	28333.5	27605.3	28576.1	28579.2	7.13	37	433.92	51
MD04G1125600	MD04G1125600	0	243.003	50.9666	34	194	9	1	569	62.6	5.29	16616.8	18551.6	17064	17493.2	15758.3	16422.5	15711	16629.6	16538.4	61.439	3	592.05	34
MD14G1107600	MD14G1107600	0	241.252	51.8858	42	103	14	1	981	110.6	6.71	23848.6	22320	22399.8	22371.1	20862.2	21596.4	20853.6	20769.5	22343.5	6.343	28	359.49	42
MD10G1210600	MD10G1210600	0	240.413	67.9894	25	203	4	1	378	39.5	5.63	3274.2	3123.2	3214.1	3139	3204.3	2972.7	3791.7	3570.6	3668.4	143.974	0	734.92	25
MD05G1182500	MD05G1182500	0	239.105	55.0173	31	128	5	1	578	61.4	6.15	27733.6	27751.2	27699.8	23918.4	25164.4	23456.6	26136.2	27016.1	27388.8	19.893	28	465.2	31
MD08G1161100	MD08G1161100	0	238.797	56.2	32	137	18	1	500	56	5.06	32568.7	32323.8	32602	28491.4	29041.3	27619.8	31399.6	31939.2	32048.2	39.239	14	476.51	32
MD04G1025900	MD04G1025900	0	237.919	43.4489	41	94	41	1	1183	129.1	6.38	17346	17819.6	16581.7	13514.3	14805.3	16481.3	15113.8	16698.3	16421.6	4.623	0	316.14	41
MD15G1054400	MD15G1054400	0	237.403	45.345	39	108	14	1	913	102.4	6	21219.4	20613.3	20390	19820	18568.4	19314.9	20724.3	20902	21853.9	10.022	26	363.91	39
MD12G1195300	MD12G1195300	0	236.452	70.6619	39	143	15	1	559	60.8	5.88	36419.7	35178.5	34531.7	34930.6	34365.8	35930	32218	35431.1	30966.8	83.14	26	438.42	39
MD02G1207200	MD02G1207200	0	232.656	49.1299	31	114	9	1	747	80.5	6.76	18454.2	18955.5	18822.7	18884.5	19134	19296.5	20092.7	18931.1	18970.1	13.977	23	374.34	31
MD17G1209200	MD17G1209200	0	228.026	52.8536	38	104	12	1	806	91.2	6.35	17028.6	17995.8	17842.8	16826.5	17317.9	17165.8	17959.8	18732.9	18358.6	10.906	26	331.49	38
MD16G1033600	MD16G1033600	0	227.188	60	23	164	13	1	560	60	6.42	25773.9	26549.6	26393.1	25499.1	22884.5	24063	22642.8	27277.9	24138.9	20.544	10	558.56	23
MD10G1210500	MD10G1210500	0	227.022	71.25	30	142	2	1	480	50.2	8.15	14314.1	14641.6	14587.5	14224.2	14585	14559.5	16334.1	15713.5	15511.6	48.239	24	493.13	30
MD10G1170700	MD10G1170700	0	225.965	57.0435	31	109	5	1	575	61.2	6.15	2005.2	2151.6	2008.1	2062.8	2120.6	2110.5	2103.3	1938.5	1896.1	17.197	0	372.9	31
MD13G1078600	MD13G1078600	0	225.471	47.3918	38	115	22	1	901	101.7	6.23	18072.4	17819.6	17903.4	19253.2	19512.4	19768	19531.3	18795	19065	7.503	16	385.23	38
MD15G1346200	MD15G1346200	0	225.253	59	31	127	19	1	500	56	5	11985.9	11468.6	11768.8	11341.4	11831.2	10688.9	11593.8	11192.3	11645.3	33.268	0	428.53	31
MD07G1272600	MD07G1272600	0	224.813	38.9458	48	85	26	1	1366	150.3	6.7	15133.3	15015.7	14802.6	13873.3	14628.1	13966.8	15244.1	17048.6	14665.2	3.472	22	262.21	48
MD07G1119500	MD07G1119500	0	224.705	49.9331	30	107	8	1	747	80.4	6.68	1750.7	1814	1814.8	1868.7	1926.3	1973.8	1793.3	1802.6	1749.3	13.576	0	362.09	30
MD02G1281300	MD02G1281300	0	224.255	45.1423	39	87	16	1	1019	115.2	7.05	15029.6	15346.1	14983.9	14551.2	14663.2	14796.9	15743.6	14716.2	15206.1	5.709	23	306.41	39
MD13G1140000	MD13G1140000	0	223.436	65.5963	39	108	39	1	436	47.3	5.8	38038.6	39028.3	38704.3	48202.2	47346.5	49424.8	42557	47570.1	46803.6	36.825	0	338.93	39
MD04G1094400	MD04G1094400	0	223.17	47.5186	40	117	1	1	806	89.5	5.24	133.5	130.3	130.6	152.3	152.9	143.4	124.8	120.8	125.2	10.522	0	379.84	40
MD14G1144600	MD14G1144600	0	222.139	48.6922	40	81	12	1	994	108.7	8.03	14780.9	14740.6	14612.1	15176.9	14479.2	15778.3	14870.7	15136.1	15764.4	5.273	28	299.14	40
MD12G1114300	MD12G1114300	0	221.242	45.7816	40	118	1	1	806	89.5	5.21	26335.2	26833.8	25818.9	23264.9	24079	23457.3	23168.3	25881.8	25340.2	10.971	40	380.81	40
MD14G1005500	MD14G1005500	0	220.975	50.8609	35	146	9	1	755	83.5	6.32	3928.5	3631.6	3704	4555.8	4067.9	4384.1	4519.1	4326.7	4794.7	11.69	0	509.44	35
MD11G1307000	MD11G1307000	0	220.809	40.2709	34	117	33	1	812	92.8	6.14	20271	20767.1	20470.2	20190.3	20577.2	21129.9	20878.6	20558.2	20589.1	11.589	1	390.72	34
MD13G1131000	MD13G1131000	0	220.696	46.5116	37	110	12	1	731	81.5	6.51	24623.2	23650.1	23674.1	22504.2	23019.1	21121.5	24789.3	25588.3	26434.1	10.179	25	380.33	37
MD09G1278300	MD09G1278300	0	220.228	75.5839	30	137	27	1	471	51.7	6.18	16407.3	16498.6	16585.6	16801.4	17244.9	16829.9	17972	17237.5	17744.2	25.827	3	485.12	30
MD05G1234000	MD05G1234000	0	219.283	67.9167	29	141	1	1	480	50.1	8.15	1204.8	1178.2	1241.4	1204.4	1251.6	1194.8	1298.7	1201.3	1197.2	47.329	0	492.13	29
MD12G1008100	MD12G1008100	0	217.412	50.8609	35	150	9	1	755	83.5	6.62	20249.5	19651	20012	21535	23223.1	24433.9	22072.4	23738.8	24006.5	12.268	26	512.18	35
MD00G1076400	MD00G1076400	0	215.204	43.7186	37	78	9	1	995	108.7	7.46	2020.8	1965.1	2016.6	2001.9	2080	2045.9	2059.5	1924.2	1962.6	4.918	0	293.43	37
MD02G1005800	MD02G1005800	0	214.748	48.6983	33	116	12	1	653	71.4	5.34	10754.6	10354	10204.3	7988.5	8361.4	7859	9312.7	8977.8	9703.6	18.953	5	385.4	33
MD00G1115400	MD00G1115400	0	212.816	66.25	25	134	21	1	240	26.1	5.33	55113.4	55953.9	58407	44189.1	50502.9	37655.9	64128.6	53671.8	45779.9	302.027	4	446.33	25
MD11G1125100	MD11G1125100	0	208.829	35.6427	37	82	36	1	1198	130.9	5.77	17871.9	18180.9	18231.4	17771.4	17388.8	17676	17857.9	18380.2	18278	4.05	1	272.81	37
MD09G1213000	MD09G1213000	0	205.67	45.614	38	101	1	1	855	94.3	5.27	23651.6	23848.7	23294.3	21415.2	21720.9	21159.4	22204.9	21763.6	22561.5	8.652	37	331.71	38
MD02G1064800	MD02G1064800	0	204.552	62.2867	34	163	14	1	586	64.7	6.81	35711.6	36633.5	36529.9	37927.8	36447.7	35148.1	37584.9	39201.9	38880.5	35.153	21	523.45	34
MD04G1163500	MD04G1163500	0	203.575	36.8469	35	85	13	1	1091	121.9	5.3	15640.3	12809.3	14757	13548.8	13934.1	13571	13737.4	13318.4	13719.2	4.878	23	289.04	35
MD09G1189100	MD09G1189100	0	202.826	55.0761	24	176	4	1	394	44.8	5.83	2429.9	2404.8	2346.3	2471.8	2471.9	2415.2	2637.2	2462.7	2658.8	67.978	0	626.31	24
MD03G1077800	MD03G1077800	0	202.259	56.1466	35	83	9	1	846	96.1	6.81	2428.8	2001.5	2286	2525.2	2584	2392.3	2590.5	2580	2626.2	7.111	0	305.44	35
MD14G1016800	MD14G1016800	0	201.286	70.3911	22	140	5	1	358	38.4	7.36	24449.7	23511.1	24509.6	24819.2	25074.6	24293.8	26567.9	25498.4	26275	108.26	18	504.69	22
MD12G1021900	MD12G1021900	0	201.286	64.977	29	143	15	1	434	46.9	6.96	27485.4	23464.8	24725.5	24181.7	23312.8	23614.5	24392.7	25807.9	23922.7	33.551	14	484.54	29
MD16G1141200	MD16G1141200	0	200.519	49.6372	37	98	12	1	689	76.8	6.38	4032.9	3921.1	3817.6	3795	3920.8	3732.8	4257	4133.7	4356.1	10.69	0	319.22	37
MD09G1171300	MD09G1171300	0	200.186	36.1814	34	81	13	1	948	104.4	5.73	18004.6	18500.3	17730.6	14269.6	15397.8	17806	14022.5	15048.9	14732.6	7.305	21	272.17	34
MD02G1082700	MD02G1082700	0	199.606	42.8008	24	167	4	1	507	57.2	6.87	18791	18449.8	19075	19590.6	19968.6	19327.7	21037.3	20370	20897.5	23.561	23	587.95	24
MD14G1192600	MD14G1192600	0	199.107	35.6695	33	75	4	1	956	105.1	6.52	1628	1610.4	1597.3	1557.3	1750	1615.4	1475.6	1422.8	1450.4	5.813	0	262.97	33
MD09G1237900	MD09G1237900	0	199.006	43.6401	45	113	5	1	967	110.5	6.47	4401.7	4067.9	3791	2255	2810.5	5290.3	2759.1	3944.3	4406.2	4.312	5	355.1	45
MD05G1320100	MD05G1320100	0	198.845	40.0341	27	107	11	1	587	65.1	6.84	6634.5	6394.9	6536.2	8806.7	9493.2	10546	5728.8	6054.9	6158.1	36.927	0	338.91	27
MD03G1242000	MD03G1242000	0	198.776	42.9162	40	86	6	1	967	110.2	6.42	4927.5	4820	4843.2	5380.4	5485.5	5458.6	4840.6	4612.8	4571.6	4.12	14	286.88	40
MD09G1108800	MD09G1108800	0	198.768	37.0221	31	97	12	1	994	108.4	7.47	20454.6	20756.8	20486.9	17628.2	18398.4	17876.2	18793.7	18961.2	19048	4.707	21	302.28	31
MD09G1213700	MD09G1213700	0	197.911	45.4971	37	95	1	1	855	94.3	5.34	519.7	569.8	508	538.8	500.8	507.1	574.2	559.6	538.5	7.679	1	320.94	37
MD12G1252000	MD12G1252000	0	197.303	18.9261	44	67	44	1	2626	286.7	6.98	13106.3	13419.7	13507	14404	14595.2	14781.9	15503.6	15052.1	15396.8	0.966	0	220.91	44
MD16G1111100	MD16G1111100	0	196.894	81.8182	24	311	9	1	341	36.9	7.96	44206.2	40861.5	42878	38456.6	43753.7	37094	51288.3	40358.1	41129.8	116.21	19	1080.7	24
MD13G1206000	MD13G1206000	0	196.369	50.1466	38	75	18	1	682	77.1	7.59	12488.5	12228.5	12629.5	12561.1	12888.5	12737.9	17305.9	16519.5	17773.3	11.798	20	244.31	38
MD04G1003800	MD04G1003800	0	194.829	52.7233	18	84	18	1	459	48.1	8.05	15424	13515.1	15190.3	12649.4	13296.6	14215.3	13078.2	12988.8	13274.7	31.745	0	313.73	18
MD06G1086400	MD06G1086400	0	191.288	41.0134	36	81	8	1	1046	117.9	7.18	2356	2234.4	2262.4	2179.9	2255.2	2134.2	2146.8	2082.9	2363	4.097	0	283.11	36
MD06G1186400	MD06G1186400	0	191.124	39.2259	34	75	5	1	956	105.2	6.39	8056	8514	8345.8	8971.4	8950.1	8874.3	8496.2	8273.1	8079.1	5.813	23	252.07	34
MD16G1145800	MD16G1145800	0	190.809	51.8664	23	81	3	1	509	53.9	7.2	366.3	495.7	466	425	473.1	496.7	507.8	422	447	15.192	0	284.3	23
MD09G1212600	MD09G1212600	0	189.911	41.6374	36	97	3	1	855	94.6	5.29	618.3	539.4	579.5	565.1	613.2	531.6	577.4	586.3	661.3	6.833	0	320.57	36
MD05G1319800	MD05G1319800	0	189.684	39.1823	28	114	12	1	587	65.1	6.65	23197.5	23397.6	23491.5	35247	34317.6	41047.6	22354.1	23493.4	24290.6	38.318	17	351.62	28
MD12G1018800	MD12G1018800	0	188.889	66.2011	21	141	4	1	358	38.4	8.31	4370.4	4263.4	4429.3	4375.5	4454.4	4292	4690.4	4331.8	4516	70.097	0	505.88	21
MD01G1122800	MD01G1122800	0	188.103	40.9225	35	79	12	1	1019	115.1	7.05	4723.1	4747.1	4711.9	4504.6	4605.9	4596.9	4725.3	4536.9	4479.2	3.936	0	271.42	35
MD02G1140100	MD02G1140100	0	185.539	81.8436	33	156	28	1	358	37.9	8.6	54660.5	55344.5	59209.9	60127.5	54857.2	49477.1	59517.9	53822.2	52513.2	411.463	5	390.84	33
MD08G1066500	MD08G1066500	0	185.323	35.6982	34	86	1	1	888	99.8	5.45	4170	4322.8	4185.9	3528.3	3538.8	3589.9	4409.4	4046.3	4138.2	7.111	12	282.59	34
MD17G1128600	MD17G1128600	0	185.272	37.373	50	62	25	1	1378	154.3	4.7	13099.2	13036.7	13286	17380.4	17314.4	17855.2	15697.3	14864.1	15011.8	1.723	25	208.44	50
MD16G1265900	MD16G1265900	0	185.168	54.0881	27	97	27	1	477	53.1	5.77	26064.2	25639	25055	21297.5	20910.1	19612.3	24975.1	24861.1	25718.3	37.747	0	327.83	27
MD03G1125700	MD03G1125700	0	183.413	39.1791	33	98	2	1	804	89.5	5.24	2273.5	2509.1	2325.2	2299.6	1405.2	2406.3	2257.5	2234.6	2016.2	7.33	5	313.95	33
MD12G1047900	MD12G1047900	0	181.754	35.0318	38	63	6	1	1099	129.2	5.91	2304.2	2403.1	2388.3	2350.4	2443.4	2480.9	2464.6	2407.3	2391.3	3.599	1	209.94	38
MD14G1046300	MD14G1046300	0	181.148	32.9454	38	62	7	1	1117	131	6.02	11315.3	12915.2	10783.4	11916.3	11446.9	10714	11081.1	10889.6	11265.8	3.108	29	212.05	38
MD13G1111500	MD13G1111500	0	181.082	72.434	21	307	6	1	341	36.9	8.18	16618.8	16837.3	16607.8	17419.8	14738.9	14054	15318.8	18410	18815.1	71.79	1	1036.57	21
MD13G1147400	MD13G1147400	0	180.817	49.2157	23	76	3	1	510	54.1	7.17	13483	14799.3	14077.6	12460	13249.7	16131.3	12960.1	13548.7	12719.8	13.548	21	264.02	23
MD12G1177300	MD12G1177300	0	180.087	35.0688	31	80	7	1	1018	113.9	5.25	3749.5	3858.3	3842.9	3983.2	3930.9	4001.9	3955.8	4309.6	3744.5	4.623	2	262.11	31
MD05G1049700	MD05G1049700	0	179.582	48.9645	39	79	8	1	676	72.7	6	22723.2	22656.2	22229.2	20141.4	20573.4	18371.9	21014.1	22581.9	23117.4	8.249	31	266.72	39
MD16G1154000	MD16G1154000	0	179.582	50	26	73	5	1	608	65.8	7.66	13273.9	12380	12532.3	11604.7	11982.3	11665.2	12092.6	11412.9	12270.1	12.789	23	276.2	26
MD11G1261900	MD11G1261900	0	178.58	43.3884	40	84	4	1	968	110.5	6.42	1675.1	1562.6	1598.3	1567.4	1638.4	1621.7	1473.4	1466.9	1450.9	3.52	0	277.16	40
MD10G1056800	MD10G1056800	0	178.355	46.5288	38	78	7	1	677	72.8	6	1641.5	1721.6	1731.4	1713.8	1732.5	1862.2	1748.7	1763	1606.6	8.617	0	265.98	38
MD01G1001600	MD01G1001600	0	176.285	60.5556	17	105	3	1	360	40	5.99	2345.7	2501.8	2563.4	2785.1	2758.6	2856.2	2685.8	2609.5	2531.1	90.201	0	363.59	17
MD16G1097800	MD16G1097800	0	175.427	25.1425	35	69	6	1	1404	156.5	6.76	1383.2	1646.9	1592.1	1853.9	1828	2138.4	1869.1	1799.9	1521.8	2.162	0	214.57	35
MD08G1067400	MD08G1067400	0	173.184	42.1348	32	85	4	1	712	80.5	5.77	1271.5	1073.9	1140.8	886.1	911.3	859	1141.3	1129.9	1283.4	9.428	0	281.99	32
MD06G1043800	MD06G1043800	0	173.143	10.3393	42	58	24	1	4333	483.4	5.99	10966.7	11017.4	10990.5	11934.6	12017.6	11871.4	11093.3	10769.6	11134.6	0.496	18	178.88	42
MD09G1033600	MD09G1033600	0	173.006	63.4969	23	88	8	1	326	34.6	6.83	17504.8	16915	17313	15610.8	15944	15248.9	16844.1	15990	16484.5	47.939	14	290.63	23
MD11G1131300	MD11G1131300	0	172.519	51.0067	26	207	9	1	447	49.5	9.07	40448	38537.7	39931	35994	35145.5	35331.8	37660.9	40593.4	40031.1	27.943	20	598.18	26
MD11G1002700	MD11G1002700	0	172.211	48.3278	29	82	4	1	598	63.7	5.73	23227.6	23682.6	23342.8	26014.2	21464.1	21016.1	23687.7	25099.8	25048.8	7.799	25	280.78	29
MD03G1095300	MD03G1095300	0	172.105	67.1088	19	100	1	1	377	41.7	5.49	15612.5	15395	15342.3	15193.2	16018.9	15175	15154.9	15997.8	16287.9	75.668	24	342.23	19
MD00G1090900	MD00G1090900	0	171.716	45.8385	32	83	6	1	805	91.1	6.2	228.3	215.7	232	249.8	243.8	272.4	225	227.5	215.3	5.978	0	253.85	32
MD11G1142500	MD11G1142500	0	171.247	41.5042	31	88	1	1	718	79.8	5.12	159.4	143.7	150.6	148.9	151	125.6	146.3	144	174.2	7.84	0	289.96	31
MD01G1203100	MD01G1203100	0	171.156	29.2143	35	66	13	1	1311	144.2	6.29	2169.9	2199.7	2180.6	2297.2	2411.1	2378.5	2468.3	2426.2	2416.9	2.162	0	207.68	35
MD02G1140000	MD02G1140000	0	170.096	81.4433	23	148	20	1	194	20.5	8.24	18133.1	21928.1	18985	26076.4	19875.5	22625.7	21357.6	22198.5	19913.1	2510.89	0	543.64	23
MD17G1172600	MD17G1172600	0	170.059	45.0835	25	64	9	1	539	58.4	7.33	16061.7	16843.1	16457.2	16625	17092.4	16985.8	17072.6	15851.1	15845.4	9.513	15	225.84	25
MD08G1066400	MD08G1066400	0	170.04	36.9074	31	74	4	1	886	99.5	5.66	157.2	147	139.9	207.5	231.8	226.9	175.9	161.8	155.9	4.623	0	260.78	31
MD05G1220800	MD05G1220800	0	169.678	33.1754	30	102	1	1	844	94.2	6.25	29.9	40.1	42.4	35.2	37.7	46	42.8	41.1	26.7	4.995	0	312.88	30
MD04G1180100	MD04G1180100	0	168.882	52.0572	29	95	4	1	559	60.8	5.69	976.5	1065	1036.5	1113.5	1118.2	1193	1013.9	992.9	992.8	27.014	1	291.55	29
MD04G1127400	MD04G1127400	0	168.87	70.2778	19	97	2	1	360	39.9	5.99	787.9	741.4	729.9	775.7	818.2	794.1	735.7	739.1	727	82.176	0	325.35	19
MD14G1087500	MD14G1087500	0	168.632	24.14	30	58	29	1	1628	176.8	6.6	7729.9	7695.6	7584.9	7744.5	7747.9	7775.4	7898.6	7581.2	7900.2	1.584	1	209.69	30
MD14G1148700	MD14G1148700	0	168.548	39.5143	39	74	3	1	906	100.7	7.15	17017.4	16878.4	16372	16281.2	15649.7	14929.7	15905.7	16842.3	17243.6	3.318	36	236.41	39
MD13G1153500	MD13G1153500	0	167.478	42.5987	23	68	2	1	608	65.9	7.65	531.8	461.3	450.6	469.1	519	445.4	487.5	456.5	544.3	9.537	0	258.2	23
MD05G1230200	MD05G1230200	0	167.034	49.7154	24	84	24	1	527	57.8	8.16	19532.8	20540.2	20327.5	22163.1	18388.1	21785	18200.9	19308	18298.3	23.245	0	271.88	24
MD02G1007600	MD02G1007600	0	166.425	40.9396	22	105	18	1	596	62.2	6.8	18091.4	15507.4	17636.6	15603.6	15081.2	15388.7	16264.9	16471.3	16372.3	11.519	4	377.77	22
MD03G1002900	MD03G1002900	0	166.036	52.514	27	76	2	1	537	57	5.1	1142.9	1079.4	1086.2	1084.8	1115.6	981.3	1171.6	1152.7	1264.9	9	0	266.85	27
MD06G1132300	MD06G1132300	0	164.957	40.3153	39	72	3	1	888	98.8	6.35	792.8	824.5	811	755.9	775.5	825.2	807.2	813.2	748	3.351	0	229.61	39
MD16G1078200	MD16G1078200	0	164.517	39.0792	33	81	17	1	934	104.6	6.51	6773.9	6836.1	6828.4	6716.7	6893.5	6865.9	7347.9	7094.9	6926.4	3.46	0	250.34	33
MD03G1136800	MD03G1136800	0	164.117	23.9055	34	65	16	1	1439	162.9	8.07	19361.3	14876.1	16722.3	15271.3	15958.3	15142.1	14643.9	15505.8	16494.5	2.236	18	213.61	34
MD00G1072300	MD00G1072300	0	163.591	21.4316	42	57	42	1	2347	274.2	8.81	7364.3	7327.3	7287.6	7272.3	7420.6	7135.4	7403.9	7022.4	7288.1	0.897	0	172.59	42
MD06G1008700	MD06G1008700	0	163.491	53.6885	22	140	12	1	488	56.5	7.06	20797.2	20216.8	20263.5	20509.3	19602.2	19143.8	19792	18871.3	19450.5	9	10	471.06	22
MD00G1156200	MD00G1156200	0	163.118	37.6042	29	79	13	1	960	108.8	6	4166.7	4131.5	4166.2	5193.3	5308.4	5206.1	5165.3	5284	4940.6	3.005	0	278.37	29
MD08G1130200	MD08G1130200	0	162.723	33.3333	30	60	17	1	954	105	7.55	6077.2	6575.6	6332.1	6671.4	6080.1	7017.6	5411.8	5718.4	5506.4	3.799	0	199.52	30
MD07G1198000	MD07G1198000	0	161.911	68.3333	18	90	2	1	360	40	6.1	625.6	513.3	540.7	547	560.1	518.4	555.6	586.5	588.7	56.544	0	318.63	18
MD17G1270700	MD17G1270700	0	161.056	56.3107	26	93	5	1	412	46.2	6.8	19885.8	20120.6	20297.5	21404	20323.4	21007.9	21788.1	21065.7	21210.8	18.145	21	286.47	26
MD14G1018700	MD14G1018700	0	160.384	57.3733	25	94	11	1	434	47	6.95	7718	7074	7113.2	5829.3	6597.6	6996.6	5385.7	6153.8	6687.9	23.484	0	308.8	25
MD06G1203900	MD06G1203900	0	160.19	59.6685	21	117	4	1	362	41.2	6.43	10406.3	10145.1	10264.1	11481.3	11602.6	11168.4	11584.5	10854.2	11009.7	30.623	17	419.26	21
MD08G1194100	MD08G1194100	0	159.973	51.8639	35	64	10	1	617	67.6	6.02	14853.9	14652.6	14797.3	14484	14593.5	14146.1	14868.2	14182.2	14813.8	7.756	24	210.24	35
MD08G1005100	MD08G1005100	0	159.113	54.649	25	71	3	1	527	57	5.88	13062.2	13491.3	12993.8	13137.5	13152.9	13454.6	13870.5	13453.4	12908.4	8.047	23	253.56	25
MD14G1183400	MD14G1183400	0	159.111	50.1845	29	83	6	1	542	58.6	7.75	20898.8	20732.3	20708.4	18744.5	18784.5	18663.5	19192.2	18050.5	18426.9	17.548	23	246.14	29
MD09G1078700	MD09G1078700	0	159.023	56.2633	24	79	5	1	471	52.1	6.35	15413.9	14478.2	14820.9	12765.7	13562.6	14797.6	13579.9	13985.6	14610.2	10.13	20	278.95	24
MD11G1141000	MD11G1141000	0	158.936	56.4103	28	77	6	1	585	61.8	5.25	11042.8	11259.9	11164.1	11605.1	11820.1	11486.2	12016	11491.6	11586.9	6.943	19	277.02	28
MD13G1281900	MD13G1281900	0	158.662	51.5464	21	96	11	1	485	53.2	6.07	22938.5	20162.3	22806	24356.6	20698.4	22229.5	20452.1	22596.4	22655.6	25.561	13	311.32	21
MD06G1127300	MD06G1127300	0	158.513	62.5	18	94	6	1	360	40	5.99	4526.2	4589.8	4586.9	4939.5	5113.4	4920.7	4785	4494.3	4471.6	51.481	1	331.67	18
MD10G1123700	MD10G1123700	0	158.058	58.231	24	88	24	1	407	43.8	6.71	20546.9	19554.8	19888.8	20242.7	19109.4	19605.8	19435.1	20441.2	22044.6	34.35	0	272.64	24
MD15G1436300	MD15G1436300	0	156.731	44.7482	29	58	4	1	695	74.2	5.19	14626.9	14326	14382	14831.6	15032.2	14162.3	14457.9	13791	14158.9	5.51	24	190.24	29
MD03G1270100	MD03G1270100	0	155.741	58.4444	23	60	1	1	450	49	7.14	14299.5	14268	13876	14046.1	12408.8	13745.1	12725.4	13449.7	13844.5	13.251	23	220.89	23
MD11G1290900	MD11G1290900	0	155.417	58.4444	23	59	1	1	450	49	7.17	302.3	407.8	346.2	352.9	337.8	434.1	379	389.4	277.1	13.251	0	215.93	23
MD15G1438400	MD15G1438400	0	154.562	54.5238	24	87	10	1	420	47.4	7.01	22132.6	20633.4	24556	18411.3	23802.2	19722.2	26375.9	19714.1	19610.7	24.119	15	269.3	24
MD03G1137000	MD03G1137000	0	153.501	24.1713	32	55	14	1	1448	164.2	8.24	4393.6	4239.1	4225.6	4276.8	4474.5	4134	4151.9	3914.5	4151.4	2.017	1	185.32	32
MD10G1002800	MD10G1002800	0	152.758	39.2009	33	54	8	1	926	100.3	9.06	9225.8	9017.6	9018.9	9552.7	9604.4	9434.4	9249.9	8977.7	9372.5	2.697	23	183.94	33
MD09G1270600	MD09G1270600	0	152.471	45.7865	19	78	12	1	356	38.9	6.13	20135.8	17313.6	17677.9	18168.7	17621.7	19480.7	17011.3	21027.3	21163.2	56.544	9	259.65	19
MD15G1436200	MD15G1436200	0	152.199	43.5971	28	64	7	1	695	74	5.25	5125.6	4976.6	4909.6	4495	4486.8	4254.1	4915.9	4656.7	4809.7	5.158	0	210.04	28
MD04G1081900	MD04G1081900	0	151.608	50.519	35	56	12	1	578	65.1	5.94	17325	14996.3	16902	15599.5	14088.7	12797.3	15001.3	15847.1	16316	6.154	24	187.94	35
MD09G1277300	MD09G1277300	0	151.088	54.3689	25	89	4	1	412	46.3	6.99	1432	1440.4	1455.1	1600.5	1627.6	1647.1	1641.9	1442.9	1474.4	15.037	0	272.39	25
MD17G1096700	MD17G1096700	0	150.68	30.1411	25	79	6	1	992	108.4	7.49	2498.6	2576.6	2659.6	2546.5	2555.6	2591.2	2642	2512	2516.3	2.957	0	243.66	25
MD03G1104900	MD03G1104900	0	150.461	59.2841	24	192	2	1	447	49.3	9.07	6594.2	6568.9	6618.6	6774.7	6175.6	5588.6	6517.2	7211.2	7690.4	19.309	8	536.29	24
MD10G1014500	MD10G1014500	0	150.168	55.9367	19	85	6	1	379	41.1	6.46	14483.7	14297.6	14356.6	13949.3	14242	13987.6	15949.1	15134.2	15388.4	27.072	15	270.85	19
MD14G1215200	MD14G1215200	0	148.992	60.221	21	128	3	1	362	41.1	5.97	1999.3	2033.3	2015.2	2184.3	2252.4	2170.5	2221.4	2080.2	2028.2	27.072	2	436.17	21
MD12G1209700	MD12G1209700	0	148.698	37.4343	36	63	10	1	951	111.2	9.07	13738.7	13721.9	13571.7	13933.5	13248.2	14752.2	13161.5	13871.2	14063.4	2.503	24	188.91	36
MD03G1124000	MD03G1124000	0	148.328	52.6496	26	65	3	1	585	61.9	5.3	970.6	986.6	971.9	945.3	1000.2	1023.1	975.4	1011.5	1007.9	5.918	1	220.81	26
MD04G1196800	MD04G1196800	0	148.173	37.631	34	59	8	1	954	111.2	9.1	2208.9	2073.5	2136.6	2204.2	2269.1	2183.8	2269.5	2197.5	2253.2	2.325	0	182.68	34
MD08G1242400	MD08G1242400	0	148.118	42.5899	28	59	3	1	695	74	5.14	1328.6	1267	1311.2	1356.9	1358	1250.9	1357.6	1287.1	1354.1	4.968	2	187.73	28
MD03G1282900	MD03G1282900	0	148.076	57.7465	16	81	16	1	213	23.8	7.56	17593	15015.4	15700.8	12931.5	13379.6	14566.7	8366.3	8482.9	7934.6	214.443	0	274.2	16
MD05G1115700	MD05G1115700	0	147.915	58.6957	17	74	4	1	322	34.1	7.84	11999.1	11724.9	11891.1	10856.4	10991	10554.6	12175.9	11717.3	11818.5	21.758	13	296.58	17
MD16G1134100	MD16G1134100	0	147.218	52.4194	21	65	3	1	496	56.9	6.32	794	673.7	748.1	672.8	739.4	662.5	777.8	761.8	819.5	13.678	0	213.85	21
MD03G1240100	MD03G1240100	0	147.13	51.3274	13	61	12	1	339	35.5	8.88	8039.2	7750.4	7822	8293.4	7141.4	7325	6946.9	7448.8	7647.4	42.288	1	239.9	13
MD08G1004500	MD08G1004500	0	147.109	69.6751	25	114	13	1	277	31.8	5.33	39201.9	37550.9	40680.9	43725.2	54132	43937.8	34358.3	41364.1	36553.5	150.991	12	292.86	25
MD10G1216600	MD10G1216600	0	146.935	52.6802	24	55	10	1	541	58.1	7.11	9919.7	9249.6	9396.8	7347.9	8249	7217.8	8485	9300.3	9655.6	12.01	14	196.81	24
MD02G1287500	MD02G1287500	0	146.502	26.5948	30	64	30	1	1113	125.8	6.33	14064.2	14364.4	14256.5	13374.4	13442.8	13774.2	15700.6	15157.3	15464.8	3.143	0	193.2	30
MD04G1011300	MD04G1011300	0	146.453	58.396	22	192	0	1	399	44.1	9.07										24.809	0	555.14	22
MD10G1073500	MD10G1073500	0	146.45	75.2187	20	84	8	1	343	37.8	7.65	15000.2	14049.8	15495.2	16155.7	14577.8	16045.4	13796.7	14856.7	14426.2	36.751	12	289.77	20
MD09G1188500	MD09G1188500	0	146.41	43.3028	24	53	8	1	545	58.9	8.06	2416.4	2288.3	2331.8	2468.4	2538.2	2501.9	2362.6	2304.3	2432.2	6.406	0	194.61	24
MD06G1177200	MD06G1177200	0	146.256	44.5269	26	75	3	1	539	58.5	7.31	1364.6	1009.8	1100.9	964	1018.4	852.1	1031.9	949.1	1160.5	14.849	0	233.68	26
MD12G1150100	MD12G1150100	0	145.849	12.8134	22	137	8	1	1436	161.4	8.5	31599	30152.4	30792.4	24518.4	25238.1	24224.5	28269.9	29612.2	28554.2	1.803	15	434.14	22
MD07G1059900	MD07G1059900	0	145.81	31.25	35	57	8	1	1120	131.3	5.86	7078.6	7252.8	7166.1	7280.6	7457.4	7583.7	7463.6	7189.8	7261	2.203	16	189.51	35
MD08G1244600	MD08G1244600	0	145.733	31.5406	25	51	7	1	1097	124	6.25	2346	2435.4	2408.9	2302.7	2374.8	2454.1	2514.1	2534.6	2398.3	1.807	0	189.37	25
MD03G1164100	MD03G1164100	0	145.062	47.0483	25	59	25	1	559	60.3	6.64	16608.2	13676.7	15415.8	14243.3	14447.5	14265.2	15335.3	14723.3	15998.1	8.027	0	198.67	25
MD08G1244100	MD08G1244100	0	145.024	53.6993	23	97	10	1	419	47.5	7.01	9310.7	9669.1	9355.6	5054.7	6502.9	4984.8	6089	12541.3	6976.9	20.544	0	299.71	23
MD14G1094200	MD14G1094200	0	145.006	48.1973	22	93	6	1	527	57.3	6.95	15824.8	13881.7	14803.2	13239.2	13689.2	13437	13635.2	15151.1	14484.5	8.006	17	295.42	22
MD04G1011000	MD04G1011000	0	144.662	65.6642	24	189	2	1	399	43.9	9.04	3652.9	3921.9	3842.8	4038.8	4045.6	4221.7	4036.7	4412.3	4313.2	26.617	4	535.34	24
MD01G1044200	MD01G1044200	0	144.395	39.625	29	53	29	1	800	89.7	6.2	11656.7	11081.1	11169.1	11244.4	11253.5	9670.3	10984.9	11283.3	11948.9	3.938	0	182.6	29
MD17G1068900	MD17G1068900	0	144.249	54.5648	23	70	4	1	471	52.1	6.13	1181.1	1211.3	1209.9	1270.3	1345.2	1426.1	1237.2	1190.6	1092.6	8.467	0	243.93	23
MD15G1004500	MD15G1004500	0	143.65	51.8027	24	57	2	1	527	57	5.8	202.9	242.9	228	218.5	230.5	224.9	218.8	222	204.2	6.044	0	205.48	24
MD13G1134200	MD13G1134200	0	143.469	41.4991	25	74	11	1	547	61.9	4.88	17564.7	15013.5	16464.6	13546.5	14083.1	13672.5	14320.3	13650.3	13635.2	12.335	15	222.1	25
MD08G1060300	MD08G1060300	0	143.455	50.8621	24	63	23	1	464	50.7	8.31	11117	10885.4	11056.9	11731.6	12038.7	11753	12700.2	12059	12545.7	10.253	1	213.05	24
MD04G1060500	MD04G1060500	0	143.139	40.9621	27	66	25	1	686	76.7	7.81	12542.9	10207.9	12138.4	11140.8	11441.5	11182.6	11351.4	10672.1	11144.7	6.46	2	215.81	27
MD13G1156800	MD13G1156800	0	143.085	49.5968	21	63	3	1	496	56.8	6.67	11146.7	10626.1	10818.1	10532.3	10673.4	10549.2	11619.2	11289.4	11888.1	12.769	18	203.6	21
MD17G1034800	MD17G1034800	0	142.923	61.2987	20	69	7	1	385	42.1	6.99	13466.2	14705.6	14299.2	11961.6	11611.9	12373	13668	13297.1	12575.6	17.478	13	223.79	20
MD02G1319300	MD02G1319300	0	142.147	53.277	18	71	7	1	473	52.6	7.64	13295.8	11317.8	13110	11176.8	9297.5	9037.4	9761.4	10877.5	10621.1	12.111	12	232.88	18
MD09G1268900	MD09G1268900	0	141.712	44.7263	26	62	10	1	749	81.2	6.62	9135.3	8674.6	8816.8	9440	9612.7	9312.6	9007.3	8570.9	8736.3	3.971	15	237.18	26
MD16G1089100	MD16G1089100	0	141.534	45.2663	27	47	5	1	676	77.7	6.51	9281	9110.7	8994.7	9314.8	9440.2	9293.2	9908.3	9578.5	10152.4	3.881	22	158.52	27
MD16G1022300	MD16G1022300	0	141.495	50	27	65	19	1	582	63.2	6.18	15778.3	16810.2	14665.9	16842.9	16080.2	15126.6	15201.8	15578.1	17074.1	6.906	8	197.01	27
MD09G1128400	MD09G1128400	0	139.929	57.7922	18	80	5	1	462	47.7	5.92	9665.3	9539.5	9567.9	9458.3	9791.5	9587.8	9366.6	9234.6	9448.1	21.122	13	272.95	18
MD17G1234500	MD17G1234500	0	139.795	36.9128	27	57	5	1	894	98.1	5.17	14668.2	14570.7	13137.6	12802.2	12828.5	16402.2	12296.4	13912.2	13792.7	3.427	21	193.2	27
MD12G1257300	MD12G1257300	0	139.42	14.8165	29	48	5	1	2180	247.1	5.83	7078.1	6796.7	6846.9	7577.2	7610.8	7424.5	6400.3	6344.7	6385.4	0.748	24	160.74	29
MD12G1096900	MD12G1096900	0	139.154	48.1973	21	93	5	1	527	57.3	6.95	3031.6	2723	2751.4	2829.3	2891.9	2670.1	2796.7	2604.2	3064.4	7.111	0	289.65	21
MD17G1104900	MD17G1104900	0	138.806	53.6449	26	84	7	1	535	59.1	6.76	19341.8	20156	19624.4	19757	19842.2	20084	20779.8	19973.8	20023.7	9.564	20	255.41	26
MD15G1096900	MD15G1096900	0	138.591	49.6746	22	48	3	1	461	50.2	8.38	7420.7	7241.3	7318.1	7792.5	7800.3	7814.3	7863.9	7484.5	7822.6	10.406	18	173.35	22
MD15G1195500	MD15G1195500	0	137.905	48.2935	28	82	8	1	586	64.7	5.97	2761.5	2847.1	2838.6	3063.2	3101	3213.8	2879	2779.4	2715.4	14.672	1	235.15	28
MD14G1210600	MD14G1210600	0	137.833	39.2544	32	53	13	1	912	101	6.21	12927.6	12485.6	12536.2	12240.2	11919.2	11994	12657.3	12750.2	13425.2	2.57	17	185.04	32
MD16G1083900	MD16G1083900	0	137.789	46.8672	22	71	9	1	399	44	7.46	18298.2	18626.7	18580.3	18619	18471.6	21181.9	19015.8	18467.1	19584	29.392	16	206.97	22
MD15G1154800	MD15G1154800	0	137.737	45.1613	18	77	6	1	496	53	7.58	4342.6	4669.5	4468.9	4314.2	4217.1	4245.3	4243.4	4004.9	3982.6	9	0	230.56	18
MD04G1184100	MD04G1184100	0	137.686	38.5989	28	55	10	1	728	82.6	8.22	10608.8	10728.7	10746.4	10880.2	11071.3	11345	12129.5	11898.9	11839.5	3.427	18	169.69	28
MD15G1363500	MD15G1363500	0	137.324	17.1288	35	45	11	1	2236	249.5	6.55	7557.1	7565.5	7628.4	7310.2	7347.9	7292.9	6956.9	6599.5	6790.4	0.76	23	142.18	35
MD01G1021000	MD01G1021000	0	137.01	61.6667	24	60	3	1	240	27.8	9.29	12949.3	10612.9	12000.9	10786.5	10987.8	10528.8	10633	10364.3	10245.2	44.066	23	185.06	24
MD03G1282700	MD03G1282700	0	136.997	71.5517	16	106	16	1	232	26.1	6.44	16133.5	13374.1	14922.9	11055.3	11828.9	11948.2	12337.9	13126.8	13261.5	99	0	368.51	16
MD17G1264300	MD17G1264300	0	136.443	53.4196	25	58	3	1	541	58.3	5.63	19203.8	19337	19093.1	20074.5	16910.2	18351.8	18307.2	20235.1	20446	7.633	21	198.25	25
MD16G1202300	MD16G1202300	0	136.352	47.323	27	66	27	1	579	65.4	5.58	16441.5	12666.1	15415.6	14036.8	13958.4	14221.6	12969.7	12883.6	12932.9	4.803	0	216.22	27
MD17G1117800	MD17G1117800	0	135.654	67.6471	18	62	5	1	408	41.7	6.25	1283	1208	1284.2	1366.1	1375.8	1317	1180.6	1172.5	1237.8	29.2	0	211.77	18
MD09G1262400	MD09G1262400	0	135.329	45.2479	24	51	24	1	484	52.5	6.74	9041.3	9400	9256	10104.1	10205.9	10234.9	10682.9	10265.7	10024.2	10.325	0	173.66	24
MD15G1382200	MD15G1382200	0	135.139	45.4693	32	55	7	1	618	67.4	6.02	3189.9	3061.3	3048.7	3159	3195.1	3105.9	3172.7	3076.1	3320	5.713	0	175.3	32
MD09G1033200	MD09G1033200	0	134.891	61.5385	20	68	5	1	325	34.7	5.86	1894.5	1894.7	1911.5	1891.3	1917.1	1882.8	1786.6	1703.1	1729.5	22.95	1	227.69	20
MD06G1006500	MD06G1006500	0	134.418	45.297	19	66	17	1	404	43.3	6.93	15055.6	15927	15570.9	12059.1	12646.7	12507.8	14331	15492.3	14782.5	11.253	3	222.29	19
MD16G1144800	MD16G1144800	0	131.436	36.5455	21	67	5	1	550	62.3	4.83	4966.8	4574.5	4685.4	4205.8	4394.9	4031	4476.1	4284.3	4646.9	7.547	2	202.94	21
MD09G1002900	MD09G1002900	0	131.352	28.9423	29	53	24	1	1040	116.8	6.27	15215	15051.3	15145.7	15816.2	15709.4	15712.2	15816	14764.5	15340.2	2.904	5	175.13	29
MD11G1182100	MD11G1182100	0	130.929	29.003	29	64	5	1	993	110	8.63	15336.3	14726.5	14897.6	13547.3	13532.2	13250.5	14635	13712.1	14653.1	2.502	24	189.22	29
MD05G1193100	MD05G1193100	0	130.539	47.8673	23	70	5	1	422	45.2	6.44	17712	17664.9	17376.1	18495.3	17964.8	18483.4	17784.9	17045.9	17465.3	11.743	19	217.6	23
MD06G1012200	MD06G1012200	0	130.362	78.341	14	80	13	1	217	24.3	6.61	14124.6	14564.1	15107.1	16976.3	17203.7	17409.7	17963	17147.8	16635.8	130.113	1	281.49	14
MD15G1113400	MD15G1113400	0	129.86	52.2936	27	53	16	1	545	60.7	6.42	9727.4	9445.6	9580.9	9607.5	9785.5	9356.9	10450.7	9842	10386.1	5.026	11	168.93	27
MD10G1118200	MD10G1118200	0	128.262	43.4783	15	54	2	1	322	34.1	7.99	776.7	935.6	908.2	843.1	848.8	950.6	957.1	939.3	824.5	15.681	0	217.9	15
MD01G1130700	MD01G1130700	0	128.109	80.3571	21	54	21	1	168	19.8	5.19	12415.3	12859.4	12695.4	11197.4	11927.9	10938.3	11414.4	12478.8	12449.1	126.427	0	167.71	21
MD09G1235600	MD09G1235600	0	128.014	48.4288	23	55	1	1	541	58.3	5.55	60.6	67.6	60.9	61.1	66.4	61	64.4	59.2	56.7	6.786	0	190.09	23
MD02G1261100	MD02G1261100	0	127.903	28.5841	31	47	4	1	1123	131.5	5.92	1480.2	1541.3	1486.8	1484.7	1429.5	1490.1	1532.8	1486.8	1428.1	1.855	0	154.82	31
MD13G1131400	MD13G1131400	0	127.892	55.7823	19	66	2	1	441	48	6.8	10210.8	9866.9	10090.2	10269.7	10572.4	10110.4	10167.4	9795.5	10028.8	7.859	17	233.45	19
MD15G1035000	MD15G1035000	0	127.826	59.7938	20	67	16	1	388	41.9	6.98	10372	10427.9	10477.2	10893.6	11052.4	10703.1	11592.1	11089.9	11216.6	18.307	4	221.07	20
MD08G1117500	MD08G1117500	0	127.65	54.8694	22	46	3	1	421	46.2	8.16	832.6	716.6	809.1	886.1	836.5	790.4	895.9	838.4	975.3	9.701	0	162.9	22
MD05G1001600	MD05G1001600	0	127.515	34.7357	29	46	4	1	927	100.4	9.1	1071	1089.1	1093.9	1096.7	1149.5	1132.6	1081.6	1184.9	1014.9	2.03	0	154.88	29
MD15G1407600	MD15G1407600	0	127.345	42.6501	21	68	12	1	483	53.5	5.97	11728.7	11143.9	11660.8	10723.8	10926.4	10364.2	12943.6	12349.2	12700.3	8.427	9	232.66	21
MD15G1181900	MD15G1181900	0	127.072	37.7931	23	53	16	1	725	78.2	9.22	11023	10605.8	10811.8	9112.6	9907.8	9161.3	9732.2	10865	11174.7	5.026	7	189.4	23
MD15G1142200	MD15G1142200	0	126.969	56.1129	17	51	17	1	319	35	4.87	8473.7	9110.8	9072.4	9751.9	9712.9	9744	9208.3	9710.9	9406.5	37.986	0	170.94	17
MD11G1150900	MD11G1150900	0	126.265	36.0526	27	49	20	1	760	85.2	6.1	9717.8	9820.7	9618.1	9893.2	8568.7	10130.8	8883.9	9893	9481	3.314	7	167.11	27
MD16G1005100	MD16G1005100	0	125.978	44.3137	21	52	17	1	510	55.3	7.75	11640.4	11737.7	11807.6	10049.1	10674.7	9936.2	11112	11727.4	11774.5	5.7	5	172.41	21
MD08G1011200	MD08G1011200	0	125.688	33.2518	30	52	28	1	818	93.5	4.94	10676.2	10744.2	11578.5	16978.4	16596	18522.3	11361.4	11080.7	11456.8	2.761	0	156.53	30
MD16G1040700	MD16G1040700	0	125.6	38.8959	26	46	8	1	797	90.9	6.79	9447.9	8924.1	9154	9298	9062.6	9122.1	10000.1	9704.4	10176.3	2.162	18	152.08	26
MD11G1135800	MD11G1135800	0	125.15	40.1396	24	62	10	1	573	63.6	4.77	4215.3	4203.6	4360	4255.8	4332.1	4126.6	4252.8	4112.2	4083.4	9	0	199.14	24
MD16G1064200	MD16G1064200	0	124.932	74.6888	16	100	14	1	241	25.5	5.22	17185.8	19295.4	17395.3	15702.4	15614.9	16077.9	18083.5	17377.2	16017.1	39.616	2	291.83	16
MD16G1141700	MD16G1141700	0	124.916	56.2077	19	66	2	1	443	48.2	7.33	867.9	847.7	844.1	878.6	916.7	878.6	857	831.2	871.6	8.412	0	229.92	19
MD13G1084800	MD13G1084800	0	124.464	44.5	20	57	7	1	400	44.1	7.46	2249.1	2351.3	2294	2343.1	2299.5	2401.3	2304.2	2176.2	2179.2	19.434	0	179.33	20
MD01G1232300	MD01G1232300	0	124.444	24.0132	30	45	3	1	1216	134.4	5.94	10185	10173.4	10164.4	10574.4	10586.8	10512.5	11050.9	10602.4	11115.7	1.76	26	141.89	30
MD05G1224600	MD05G1224600	0	124.193	62.1277	14	46	8	1	235	25.6	5.68	5931.1	6138.4	5968	6737.4	5380.2	6105.2	5197.3	6092.4	6151	65.608	6	181.99	14
MD05G1088400	MD05G1088400	0	123.669	37.5209	18	66	16	1	597	62.9	7.15	11091	11280.4	11304.8	12763.1	11504.7	11299.5	10851.9	10821	10584.9	6.943	3	250.38	18
MD10G1240500	MD10G1240500	0	123.632	51.0417	22	51	6	1	480	54.2	9.09	10768.9	10571.9	10685.5	10475.9	10604.8	10450.4	9505.2	9022	9134.1	6.943	16	161.22	22
MD03G1164000	MD03G1164000	0	123.42	26.1424	26	61	2	1	941	104.2	8.5	1338.6	1251.3	1250.4	1135.8	1146.4	1104.2	1195.2	1071.6	1151.3	2.711	0	184.87	26
MD15G1439400	MD15G1439400	0	123.383	31.3869	26	40	8	1	1096	123.8	6.33	7446.1	7076.6	7202.8	7495.7	7538.5	7297	7861.1	7450.1	7963.5	1.448	18	145.58	26
MD09G1034400	MD09G1034400	0	123.289	47.013	17	70	4	1	385	42.3	8	1733.2	2357.6	2123	1631.5	1665.7	2021.6	2232.6	2018.3	1623.6	12.335	0	215.41	17
MD01G1029100	MD01G1029100	0	123.17	61.0759	20	65	20	1	316	36.2	6.57	10452.8	10774.7	10658.7	14236.2	13657.5	13941	13601.3	13272.3	13252.7	12.219	0	203.09	20
MD03G1117500	MD03G1117500	0	123.158	39.5105	24	52	10	1	572	63.6	4.78	12146.6	12276.2	12196.5	13157.3	13369.2	12977.1	12732.5	12231.1	12415.1	7.938	13	170.06	24
MD06G1160300	MD06G1160300	0	123.067	37.6812	20	45	9	1	690	75.7	5.1	3630.7	3948.9	3620.1	3723.3	3633.3	3748.2	3823.7	3619.4	3587	5.516	0	149.39	20
MD10G1251600	MD10G1251600	0	122.897	29.0058	33	49	8	1	1217	136.7	7.03	11551.5	11919.7	11945.9	11330.6	12295.9	11364.6	11809.1	12217.4	12537.2	1.61	25	150.09	33
MD09G1129700	MD09G1129700	0	122.859	27.5342	18	80	8	1	730	79.4	7.62	15763.7	14957.6	14932.8	15613.4	16193	15362.4	15318.5	16029.3	16830.9	5.758	10	237.11	18
MD09G1017200	MD09G1017200	0	122.739	46.7308	22	59	7	1	520	59.4	6.44	12968.5	12925.8	12994.8	10180.1	10957.2	10236.4	11419.1	12160.8	11863.3	5.062	15	190.23	22
MD13G1279900	MD13G1279900	0	122.662	50.4425	20	71	10	1	339	37.1	6.55	16814.5	17210.1	17073	15915.6	15395.7	16162.2	16222.8	15500.9	15268.1	35.308	10	215.22	20
MD12G1032900	MD12G1032900	0	122.533	61.5942	13	51	4	1	138	15.8	10.04	8723.5	9661.9	9585.5	10024.3	9934.1	10244.9	11138.1	10386	10365.1	344.511	11	166.38	13
MD13G1089000	MD13G1089000	0	121.962	38.4828	25	45	3	1	725	82.7	7.01	985.6	1025.7	1010.3	984.3	1058.7	1042	1174.4	1065.1	1070.3	2.924	0	141.15	25
MD08G1058100	MD08G1058100	0	121.855	30.9257	28	40	22	1	983	109.6	6.8	5020.8	4993.1	5024.7	4720.7	4854.6	4789.8	4847.9	4882.5	5106.1	1.683	0	132.59	28
MD08G1121400	MD08G1121400	0	121.339	50.3356	27	48	13	1	447	50.6	9.38	17007.7	18357.7	16625.8	14975.3	15361.4	14806.7	16171.9	15363.1	16137.8	7.516	14	152.94	27
MD08G1115900	MD08G1115900	0	121.294	29.6447	26	45	9	1	985	108.8	6.33	7466.3	7178	7272	7976.7	7159	7638.5	7221.4	7060.1	7596.8	2.268	16	163.47	26
MD02G1100500	MD02G1100500	0	121.147	32.134	28	58	14	1	806	92.5	6.42	9790.7	9956.8	9914.5	10157.7	10278.2	10396.2	9845.2	9501.2	9771	2.82	12	183.21	28
MD10G1179600	MD10G1179600	0	120.542	45.7346	20	65	2	1	422	45.2	6.44	1211.1	1441.6	1325.1	1377	1379.3	1507.8	1333.2	1260.5	1161.4	9	0	204.85	20
MD00G1107200	MD00G1107200	0	120.489	57.716	18	52	7	1	324	35.6	8.68	9785.6	10582.9	10816.4	10497.1	10391	10553.5	10575	10223.3	9951.7	16.433	11	170.76	18
MD02G1123700	MD02G1123700	0	120.481	30.8463	25	62	5	1	898	98.3	6.3	7504.9	7545.1	7477.8	7130.5	7310	7525	7456	7445.1	7456.9	2.49	12	170.05	25
MD03G1039800	MD03G1039800	0	120.364	21.1607	25	46	8	1	1413	153	6.14	9286.5	9289.4	9316	9948.5	8493.4	10191.5	8657.3	9424.4	9374.5	1.683	17	157.18	25
MD10G1323700	MD10G1323700	0	120.192	46.3183	20	54	11	1	421	45.8	8.6	11592.6	11726.6	11540.8	10990.1	11000.1	10939.6	12331.5	12019.1	12002.8	9	10	170.15	20
MD16G1043700	MD16G1043700	0	120.172	34.6237	26	51	11	1	930	102.9	5.69	10494.9	10730.2	10794	9325.5	9700.4	9505.6	10073.7	9619.1	9813	4.505	15	164.07	26
MD05G1194900	MD05G1194900	0	119.812	31.3287	19	47	9	1	715	77	6.07	12734.7	11939.4	12102.6	12589.2	11667.9	11679.6	11404.9	11477.8	12403.1	4.315	10	166.39	19
MD07G1304100	MD07G1304100	0	119.539	23.602	29	44	2	1	1216	134.6	5.91	1044.5	971.8	980.2	1079.1	1073.6	995.2	1061.1	1028.4	1214.4	1.664	0	136.87	29
MD04G1044600	MD04G1044600	0	119.069	39.2947	21	58	12	1	397	45.4	10.21	10940.5	10735.1	10912.5	13594.9	14425.8	13817.2	19136	18023.2	19291.9	7.913	10	171.57	21
MD17G1057400	MD17G1057400	0	118.947	46.6165	24	58	7	1	532	59.1	6.86	11787.1	11115	11280.3	11398.1	11573.6	10984.2	11477.1	10799.1	11324.1	6.044	15	199.36	24
MD06G1065400	MD06G1065400	0	118.684	42.5606	28	45	5	1	578	64.9	6.07	2902.6	2771.5	2767.4	2685.7	2195.4	2549.3	2484.6	3045.9	3283	3.844	0	148.36	28
MD15G1331100	MD15G1331100	0	118.618	59.1667	23	53	2	1	240	27.7	9.2	685.2	783.8	760	742.5	750.7	778.2	918.3	880.5	669.2	29.303	0	161.11	23
MD09G1192900	MD09G1192900	0	118.162	43.9024	25	51	22	1	574	61	5.95	10523.3	10360.4	10547.6	9623	9867	9612.1	10354.7	10269.8	10645.5	4.315	0	160.5	25
MD16G1198000	MD16G1198000	0	118.161	61.0039	17	64	1	1	259	29.4	9.94	248.1	235.4	273	296.8	323.8	305	338.3	345.7	349.6	33.807	0	206.05	17
MD13G1198000	MD13G1198000	0	118.071	61.0039	17	64	1	1	259	29.4	9.94	14684.4	15178.1	15229.7	16952.3	17327.5	16194.5	17755.1	20700.4	19647.8	33.807	18	206.53	17
MD12G1018700	MD12G1018700	0	117.859	44.8179	18	58	14	1	357	38.3	8.31	6343.5	6263.7	6249.1	6672.5	6923	6877.5	6972	6877.4	6933	16.013	0	209.78	18
MD15G1233200	MD15G1233200	0	117.796	37.7315	17	46	8	1	432	47.9	8.51	6891.5	7271.2	7285	7185.1	7265.8	7429.9	7057.4	6680.3	6525.4	7.209	9	153.57	17
MD13G1007000	MD13G1007000	0	117.557	26.5025	25	49	6	1	1015	111.5	6.28	2492.5	2312.7	2365	2601.3	2479.6	2574.4	2590.5	2623.8	2798.4	2.02	0	162.89	25
MD16G1054100	MD16G1054100	0	117.453	32.3678	24	44	20	1	794	89.6	5.1	7913.1	7518.4	7643.1	7589.5	7916.8	7812.4	8960.3	8601.7	8793.3	2.406	4	157.37	24
MD15G1060200	MD15G1060200	0	117.398	29.552	25	45	5	1	1049	114	7.14	8089.1	8215.9	8128.7	8351.9	8299.9	8225.2	7754.6	7744.6	7546.4	2.215	20	152.97	25
MD06G1237100	MD06G1237100	0	117.151	26.4273	27	59	8	1	1086	120.6	9.32	11100.3	10868.7	11170.9	10649.8	10621.3	10943.3	11655.3	11543.9	11675.7	1.95	17	174.38	27
MD09G1138500	MD09G1138500	0	117.103	22.5199	29	40	5	1	1381	154.1	4.78	468.8	453.5	460.5	574.5	619.5	595.2	555.7	566.7	559.5	0.818	0	138.29	29
MD09G1200100	MD09G1200100	0	116.959	48.4064	18	44	8	1	502	53.9	6.16	10590.1	10582.8	10520.3	10726.6	10605.3	10913.7	9936.2	10028.3	9882.8	10.548	10	152.39	18
MD14G1188600	MD14G1188600	0	116.762	29.2962	18	53	15	1	611	68.9	5.92	11190.7	11481.9	11316.4	11195.6	11429.6	11218.4	11539.5	10809.1	11347.4	4.289	3	175.18	18
MD10G1127400	MD10G1127400	0	116.535	42.0394	20	56	20	1	559	62.5	5.52	5078.8	4923.3	4932.7	5902.4	6014.3	5686.1	5228.9	5200.2	5255.5	5.952	0	190.93	20
MD06G1144100	MD06G1144100	0	116.503	47.166	24	60	3	1	494	54.2	6.8	4135.4	4480	4160.2	3933.5	2844.3	4961.6	2602.7	4390.3	3830.6	6.305	1	201.68	24
MD13G1205900	MD13G1205900	0	116.49	64.8	20	41	2	1	250	28.2	7.96	959.2	874.2	919.4	893.3	903.3	880.1	1143.1	1145.3	1292.8	26.542	0	130.37	20
MD10G1147300	MD10G1147300	0	115.916	50.5995	22	44	3	1	417	47.2	6.38	9079.4	8867.2	9071.7	9531.8	9638.7	9361.5	9660	9356.2	9577.3	13.678	19	153.49	22
MD08G1003700	MD08G1003700	0	115.806	38.3008	20	43	20	1	718	76.6	6.09	4417.5	4245.8	4162.4	3919.4	4196	3810.6	4324.5	4019.1	4269.2	4.065	0	166.6	20
MD12G1074400	MD12G1074400	0	115.79	28.5419	21	43	5	1	967	105.9	5.59	6041.1	6138.9	6121.3	6935.3	7105.3	6769.8	6817.4	6456.7	6539.1	1.744	16	153.02	21
MD04G1224100	MD04G1224100	0	115.693	37.2549	18	53	6	1	459	51.9	7.68	3357.6	3215.7	3211.1	2662	2720.3	2616.3	3128.6	2924.2	3041.7	10.45	0	184.01	18
MD10G1077400	MD10G1077400	0	115.493	30.0131	20	40	7	1	763	85.2	6.04	1424.5	1311.8	1396.6	1440.6	1482.2	1409.3	1343.8	1325.3	1375.3	2.107	0	132.62	20
MD04G1240400	MD04G1240400	0	115.328	13.4972	26	41	2	1	2156	244.2	5.77	71.9	71.6	74.5	76.9	81.9	73.2	67.9	69.4	71.8	0.635	0	126.92	26
MD14G1166300	MD14G1166300	0	115.236	39.1304	21	40	10	1	713	78.3	5.05	6317.7	6629.3	6523.9	6341.6	6499	6607.7	6850	6691.4	6409.3	4.109	11	125.07	21
MD08G1190300	MD08G1190300	0	114.687	61.4286	12	50	3	1	140	16.1	10.08	156.6	125	122.3	129.8	140.6	126.4	116.8	121.7	128.8	288.427	0	164.42	12
MD03G1058800	MD03G1058800	0	114.407	29.1833	27	37	7	1	1004	110.8	5.85	9253.7	8903.9	8844.3	9180.7	9102.7	9223.5	9206.7	9650.8	10166.1	1.705	19	116.68	27
MD05G1013400	MD05G1013400	0	114.395	39.314	14	59	1	1	379	41.1	6.6	47.1	60	58.4	70.9	76.1	70.8	61.2	61.3	66.3	10.721	0	193.49	14
MD04G1018500	MD04G1018500	0	114.269	46.8432	20	53	20	1	491	53.9	6.24	10207.3	10802.2	10825.9	10693	10601.1	10758.7	10481.5	10526.2	10462	10.498	0	168.48	20
MD01G1120300	MD01G1120300	0	113.926	77.4648	18	58	12	1	213	23.5	6.65	14757.9	15334.8	15135.3	15087.2	13086	14419.5	13033	12908.7	12617.1	32.246	6	181.62	18
MD05G1003500	MD05G1003500	0	113.72	25.7403	25	54	14	1	878	96.1	6.24	13021.4	13415.3	13026.4	12840.4	12978.6	12841.8	13178.9	13660.1	14087.5	1.971	11	170.26	25
MD16G1000800	MD16G1000800	0	113.536	26.378	25	43	6	1	1016	111.6	6.43	11144.9	11244.9	11290.9	12590.7	11457.4	10622.4	11047.8	11716.6	11577.2	1.848	20	141.64	25
MD17G1154500	MD17G1154500	0	113.534	31.6239	19	47	12	1	585	64	8.95	19842.3	16909.9	17607	14297.9	13632.5	13547.6	14579	13999	14901.2	5.449	7	161.64	19
MD09G1000800	MD09G1000800	0	113.53	35.4839	15	67	13	1	403	42.9	7.97	9696.2	8994.7	9228.4	9470.6	9198	9068.7	10222.6	10025.5	10750.5	10.548	0	219.16	15
MD09G1038500	MD09G1038500	0	113.419	35.6187	22	44	16	1	598	68.2	8.43	9633	9063.9	9178.1	9306.2	8971.8	8000.7	8557.9	9225.8	9800	6.499	6	157.01	22
MD15G1141900	MD15G1141900	0	113.359	47.7477	19	57	5	1	444	49.9	6.06	11466.2	11879.3	11744.5	12541.6	12540.4	12878.3	13299.2	12445.6	12604.9	11.589	14	201.04	19
MD13G1090800	MD13G1090800	0	113.074	38.015	25	62	6	1	534	58.1	7.72	9467.8	9298.9	9425.5	9521.9	9770.2	9349.1	9619.6	8971.5	9691.5	8.006	13	176.33	25
MD06G1047900	MD06G1047900	0	112.953	35.6383	17	51	4	1	564	61.5	6.18	9458.9	9855.2	9702.2	9832.4	9813.9	10124.7	10318.9	9942.1	9494.6	3.016	15	169.69	17
MD14G1237000	MD14G1237000	0	112.739	21.9869	25	35	25	1	1369	146.1	6.24	6925.3	7082.8	6961.8	6943.8	7106	7149.8	7152.4	7094.6	7045.8	0.887	0	128.31	25
MD15G1073300	MD15G1073300	0	112.4	43.8462	16	55	9	1	390	43.9	5.5	11495.3	9198	11568.7	8377.1	13274.7	8923.8	9619.9	9350.7	9015.4	19.893	7	177.82	16
MD14G1011700	MD14G1011700	0	112.379	43.418	21	54	21	1	433	48.5	6.74	14390.8	14167	14140	13085.4	13802	12826.9	14016.3	14084.6	14565.6	12.335	0	167.57	21
MD17G1181200	MD17G1181200	0	112.37	48.8048	17	39	7	1	502	53.7	6.4	2699.2	2514.1	2520.7	2891.3	2887.9	2755.3	2665.3	2531.5	2738.1	8.306	0	145.48	17
MD16G1251600	MD16G1251600	0	112.347	46.798	21	52	8	1	406	44.8	10.29	14471.2	14532.6	14409	13622.3	14666.9	12547.6	14647.3	17201.5	16129.5	7.799	14	174.98	21
MD05G1352800	MD05G1352800	0	112.331	29.7012	15	46	7	1	569	61.8	6.33	3932.7	3784	3848.6	3954.8	3979	3954.4	3872.2	3819.4	3853.9	6.263	0	166.05	15
MD17G1122900	MD17G1122900	0	112.271	49.6124	20	43	4	1	516	56.5	7.46	875.2	868.2	854.9	866.2	955.2	864	972.9	906.7	896.2	4.142	0	140.87	20
MD11G1260500	MD11G1260500	0	112.122	36.6359	16	59	5	1	434	46.4	7.06	7957.4	8224.7	7811	6975.6	6987.6	6939.1	7815.4	7616.3	7569.3	8.284	12	199.8	16
MD06G1222400	MD06G1222400	0	112.074	47.191	23	48	7	1	534	57.6	7.4	12371.3	11620.6	11771	12340.5	10818.6	11621	11622.9	12256.6	13173.3	4.696	15	166.54	23
MD06G1108700	MD06G1108700	0	112.073	45.2459	25	43	23	1	610	68.3	8.16	8629.1	8838	8881.7	9383.3	9382.3	9564.6	8879.1	8833.3	8757.9	2.728	2	152.15	25
MD05G1182100	MD05G1182100	0	112.067	56.9507	23	52	3	1	446	49.7	6.21	9696.5	10530.8	10219.7	10532.3	10465.7	11151.9	11225.9	10714.9	10371.2	8.38	21	177.06	23
MD08G1206800	MD08G1206800	0	112.026	56.9767	23	42	4	1	516	57.3	8.48	8058.1	8115.6	8145.4	8527.6	8447.1	8525.7	8344.6	8020.3	8093.3	6.848	19	128.12	23
MD06G1214600	MD06G1214600	0	111.741	26.763	27	42	8	1	1177	131.8	6.83	5308.4	5040.6	5207.9	5321.3	5559.3	5334.2	5333.4	5031.6	5626	1.485	13	141.66	27
MD11G1080700	MD11G1080700	0	111.278	46.732	22	45	22	1	612	67.6	5.49	5500.4	5302.4	5352.1	5329	5414.6	5194.9	5988.2	5628.7	5937	4.623	0	154.04	22
MD09G1234500	MD09G1234500	0	111.224	33.9515	20	50	4	1	701	74.7	5.99	9161.9	9251.3	9067.3	8300.4	8355.6	8322.2	9008.7	8690.3	8554.5	3.241	16	172.08	20
MD11G1015100	MD11G1015100	0	111.119	33.9089	18	41	4	1	637	67.7	7.3	5297.4	5664.7	5374	5484.7	5451	5469.2	6182.3	5836.7	5780.7	3.885	15	138.89	18
MD09G1133900	MD09G1133900	0	111.109	49.6124	20	42	4	1	516	56.6	7.74	6362.2	6722.9	6715.2	7366.6	7299.1	7499.2	6806.9	6435.4	6242.3	4.142	16	137.7	20
MD05G1219100	MD05G1219100	0	111.082	40.8273	25	54	2	1	556	60.4	6.42	1138.6	1025.5	1069.6	1057.8	1083.1	983.6	1110	1081.7	1199.9	4.248	0	163.87	25
MD11G1041300	MD11G1041300	0	110.993	19.4384	23	41	6	1	1389	150.5	5.97	1049.3	1265.3	1231	1247.4	1297.4	1462.3	1284.4	1322.5	1092.8	1.555	0	137.26	23
MD05G1301400	MD05G1301400	0	110.882	58.6207	19	55	4	1	261	29.6	4.84	17201.8	14788.9	17498	16827.7	19635.9	16250.3	19127	14986.2	20513.2	32.113	17	155.31	19
MD09G1064100	MD09G1064100	0	110.846	43.4211	22	50	5	1	532	59.2	6.79	2108.7	2189.3	2140.9	2078.1	2064.7	2127.7	2147.6	1956.3	2010.8	4.766	0	176.03	22
MD05G1003800	MD05G1003800	0	110.81	30.0654	20	34	8	1	918	100.3	6.74	3432.5	3666.3	3622.1	3696.4	3715.7	3896.8	3730.1	3637.3	3509.6	1.683	10	124.74	20
MD13G1214000	MD13G1214000	0	110.676	47.2892	13	97	2	1	332	35.5	6.54	1882.9	1829.5	1823.4	1633.2	1761.8	1681.4	1560.2	1612.7	1507.4	14.849	2	313.15	13
MD13G1106100	MD13G1106100	0	110.265	32.3364	23	48	4	1	535	59.3	5.8	15408.3	12505.7	13881.1	12333.9	11518.3	12752.6	12337.1	12720.6	13060	4.754	19	137.83	23
MD17G1155800	MD17G1155800	0	110.171	26.1053	22	43	5	1	950	104.3	5.55	573.6	580	566.1	645.3	671.8	646.6	483.6	455.9	448.1	2.346	0	141.03	22
MD15G1023900	MD15G1023900	0	110.036	49.0234	20	51	3	1	512	56.7	6.47	673.6	624.5	628.9	715.6	723.1	688.2	652.6	633.8	642.6	5.105	0	164.51	20
MD10G1327400	MD10G1327400	0	110.036	30.7692	16	47	8	1	572	62	6.27	7398	7776.4	7579.1	7799.8	7768.5	7955.7	7557.5	7315	7211.1	5.391	8	179.89	16
MD05G1271000	MD05G1271000	0	109.915	26.1298	30	44	6	1	1217	136.9	7.05	1150.4	1267.5	1217.1	1373.2	1357.3	1417.4	1395.5	1313.9	1303.4	1.33	0	134.01	30
MD17G1074900	MD17G1074900	0	109.822	67.433	17	57	2	1	261	29.5	4.81	8366.2	7551.8	7816.3	8105.5	8634.7	7957.6	8269.5	7667.5	8328.5	19.309	13	172.13	17
MD04G1199800	MD04G1199800	0	109.789	52.7187	19	52	7	1	423	47.3	5.14	4117.6	3736.4	3862.3	3980.8	4070.1	3870.2	4070.7	3929.4	4278.6	10.602	0	170.34	19
MD03G1203100	MD03G1203100	0	109.779	20.5382	24	40	3	1	1412	154.3	5.6	7120.9	6945.5	7018	7084.4	7151.9	7157	7592	7364	7582.8	1.138	20	143.63	24
MD15G1223500	MD15G1223500	0	109.696	33.829	25	53	12	1	807	92.3	6.27	2384.7	2441.1	2468.3	2707.3	2728	2695.7	2608.4	2532.3	2563	2.275	0	176.19	25
MD05G1067200	MD05G1067200	0	109.621	47.8992	22	41	13	1	476	51.1	6.65	12337.4	9616.7	11299.4	9895.9	10136.5	9975.9	11353.3	10919.9	11490.7	7.254	9	134.06	22
MD13G1161400	MD13G1161400	0	109.619	79.8742	13	227	5	1	159	17.6	6.02	43141.3	44251.9	44177.2	38822.7	35124.7	34159.6	46024	42250.6	40487.4	192.07	8	664.11	13
MD10G1170400	MD10G1170400	0	109.543	59.8655	22	51	2	1	446	49.7	6.21	84.7	82	72.2	72.2	90.3	87.6	68.6	73.7	61	7.799	0	166.91	22
MD13G1090600	MD13G1090600	0	109.471	34.2697	24	62	6	1	534	58.2	7.69	2715.9	2379	2476.5	2307.8	2386.5	2217.6	2566.6	2433.9	2718.6	8.467	0	182.17	24
MD17G1268700	MD17G1268700	0	109.273	41.573	13	55	2	1	356	38.9	6.34	2739.2	2836.9	2781	3327.6	3108.2	3391.2	2840.7	3034.7	2976	16.378	4	180.85	13
MD02G1009300	MD02G1009300	0	109.209	41.7339	18	51	6	1	496	53	7.39	10234	10775	10532.1	9645.9	9193.8	9795.8	9507.4	9805.9	9691.5	6.017	12	157.03	18
MD14G1159300	MD14G1159300	0	108.95	46.1078	24	57	2	1	501	55	7.46	18240.8	18027.5	17502	12929.2	14409.1	12969.6	15149.4	19053	16371.4	5.641	21	181.89	24
MD10G1201400	MD10G1201400	0	108.886	43.3453	26	55	3	1	556	60.4	6.49	13912.9	13973.2	13862.4	14076.8	13095.7	12166.3	14112.5	14371.2	14774.8	4.248	23	167.17	26
MD12G1126000	MD12G1126000	0	108.856	57.6547	20	51	7	1	307	34.4	10.39	3607.3	3351.1	3463.7	3805.4	3895.2	3668.9	4494	4264.5	4805.3	14.849	0	158.65	20
MD03G1294700	MD03G1294700	0	108.683	29.8354	21	33	7	1	972	107.5	6.19	6326.2	6918.1	6590.2	5017.8	5602.3	5253.5	5315.4	6957.8	6204.7	1.857	13	120.15	21
MD08G1002300	MD08G1002300	0	108.473	34.2188	20	62	20	1	640	72.6	6.76	9716.1	9059.1	9598.5	9864.3	9965.7	9790.8	10120.2	10443.7	11229.1	4.289	0	186.78	20
MD07G1096000	MD07G1096000	0	108.44	67.1756	16	56	1	1	262	29.6	4.81	732.4	689.2	679	691.2	780	699.5	784.6	692.1	840.5	17.588	0	169.7	16
MD06G1122100	MD06G1122100	0	108.339	34.589	19	41	15	1	584	64.6	6.67	7505.3	7527	7497.6	8032.2	8152.9	8048.2	7756.6	7617.7	7520.7	2.75	4	141.41	19
MD14G1211000	MD14G1211000	0	108.165	29.4989	24	38	5	1	878	97.4	6.62	756.3	750.3	706.5	858.1	856.3	847.5	822.4	835.7	889.7	1.744	0	133.18	24
MD09G1242100	MD09G1242100	0	107.995	31.3199	23	43	1	1	894	98.2	5.2	32.2	31.3	33.7	36.8	35.6	33.4	34.4	30.6	35.8	2.391	0	128.15	23
MD02G1157800	MD02G1157800	0	107.981	51.2048	16	52	3	1	332	35.1	6.33	11348.9	11410.2	11609.5	10231.2	10350.8	9827.9	10628.9	10435.1	10505.3	9	13	154.22	16
MD07G1182000	MD07G1182000	0	107.841	34.3077	19	46	8	1	650	73	5.6	2042.9	2009.8	2031.3	1884.5	1987.7	1929.5	2022.8	1946.9	1987.5	3.72	0	144.19	19
MD17G1226000	MD17G1226000	0	107.774	32.3171	20	66	3	1	656	71.9	5.33	1439.5	1383.5	1329.4	1338.7	1260.7	1326.8	1131.9	1224.7	1165.3	4.012	0	217.02	20
MD08G1178000	MD08G1178000	0	107.736	13.6564	27	34	3	1	2270	253	6.51	582.1	564.1	563.7	575.7	563.8	597.2	527.9	591.7	490.6	0.594	0	105.41	27
MD04G1037200	MD04G1037200	0	107.602	23.4669	28	42	16	1	1223	139.2	6.42	7104.6	7205.1	7181.2	7555.4	7792.8	7744.5	7629.4	7770.4	7414.4	1.35	12	122.3	28
MD13G1068400	MD13G1068400	0	107.591	46.4455	20	44	6	1	422	47.2	6.23	9303.9	7544.6	8893	8429.5	6859.9	8686.4	6606.7	7625.2	8409.8	5.31	14	155.88	20
MD04G1003600	MD04G1003600	0	107.511	30.8307	18	51	18	1	626	66.8	7.01	10536.8	9784.5	9674.6	9159.7	9300.7	8676	10488.1	9939	10825.7	6.017	0	169.42	18
MD00G1055300	MD00G1055300	0	107.51	43.129	15	42	4	1	473	52.6	8.73	1613.8	1647	1634.7	1565.9	1578.6	1581.9	1621.9	1813.2	1513.5	6.128	0	136.64	15
MD17G1191800	MD17G1191800	0	107.478	39.5911	21	44	21	1	538	59.9	5.25	9181.1	8633	9251.4	8610.4	8602.3	8507.5	8919.8	8630.3	8953	6.017	0	145.33	21
MD12G1215200	MD12G1215200	0	107.248	27.0393	18	71	8	1	662	73.4	5.33	2008.6	2046.2	2020.3	1504.4	1534	1537.5	2107.5	1998	1986.3	2.415	0	252.64	18
MD09G1122200	MD09G1122200	0	107.036	30.0371	19	37	5	1	809	91.8	5.43	2387.6	2363.8	2364.2	2230.9	2298.1	2175.3	2398.4	2294	2341	2.162	8	129.11	19
MD12G1258100	MD12G1258100	0	106.781	36.8421	22	35	7	1	722	83.3	5.31	7093.1	6789.1	7000.8	7230.5	6929.9	7411.7	6590.2	7570.3	7788.3	3.498	15	114.74	22
MD02G1226700	MD02G1226700	0	106.599	40.9524	20	39	5	1	630	70.2	6.06	811.2	800.4	789.1	867.3	873.9	838.4	779.2	762.2	797.5	2.981	0	139.9	20
MD09G1054700	MD09G1054700	0	106.562	48.0813	14	62	14	1	443	49.8	4.72	11218.7	12876.6	11841.7	11132.4	11187	11898.9	10684.8	12188	11395.6	16.302	0	244.27	14
MD03G1241000	MD03G1241000	0	106.39	37.6263	15	61	5	1	396	42	5.83	3149.4	3555	3449.2	3067.4	3102.7	3225.8	3587.8	3472	3271.2	9.857	0	214.04	15
MD16G1255000	MD16G1255000	0	106.367	36.6612	22	43	8	1	611	69.6	6.4	3977.5	3624.2	3750.8	3804	3854	3829.9	3994.2	4020.9	4265.3	3.365	0	142.24	22
MD15G1253900	MD15G1253900	0	106.338	61.5789	12	124	12	1	190	20	5.41	31679.1	41296.6	31908.7	52229.6	30072.7	31951.7	35087.7	38169.5	35478.1	793.328	0	400.15	12
MD07G1010400	MD07G1010400	0	106.323	50.7937	16	50	4	1	252	27.7	9.36	12504.9	12846.7	12589.6	12867.7	12771.7	12577.8	12933.5	12366.4	12427.6	23.621	12	166.8	16
MD15G1427500	MD15G1427500	0	106.297	17.2076	24	36	8	1	1633	184.4	5.71	6544.8	6858.9	6756.1	7023	7008.8	7188.9	6813.1	6734.7	6667.5	0.804	16	116.56	24
MD07G1251000	MD07G1251000	0	106.082	55.5215	15	44	7	1	326	34.8	6.46	2789.9	2832.4	2775.6	2462.1	2459.7	2474.4	2843	2743.2	2701.3	24.119	0	186.1	15
MD08G1061500	MD08G1061500	0	106.08	30.1239	24	40	4	1	1049	114	6.99	831.4	920.6	889.8	947.3	955.9	947.2	849	823.2	768	1.721	0	136.92	24
MD13G1241000	MD13G1241000	0	106.064	25.4206	26	38	12	1	1070	116.9	7.3	9383.7	8637.5	8818	6944.3	7886.9	6918	7461.9	8675.2	9247.9	1.772	14	128.05	26
MD13G1248200	MD13G1248200	0	106.057	40.0327	23	43	9	1	612	69.9	6.2	9310.2	8709.4	8981.8	8979.5	9097.3	8865.8	9704.4	9309.9	9814.9	3.241	14	151.87	23
MD05G1230000	MD05G1230000	0	105.907	51.3208	13	67	5	1	265	29	8.19	4891.1	4927.9	4984.9	6050.5	5961.3	5869	5290.4	5018.1	4936.4	65.608	0	221.91	13
MD10G1280300	MD10G1280300	0	105.654	58.6207	19	54	4	1	261	29.6	4.84	1709.8	1481.5	1492.2	1646.4	1669.8	1602.2	1543.4	1498.8	1672.1	26.542	0	151.08	19
MD04G1111400	MD04G1111400	0	105.498	62.2881	15	59	2	1	236	27.1	5.43	10226.8	10727	10382.6	11566.5	10985.3	10984.3	8462.9	7896.4	7666.4	25.827	13	203.3	15
MD17G1256700	MD17G1256700	0	105.482	27.8276	26	34	26	1	1114	122.7	5.99	3985.6	4184.2	4145.7	4319.1	4432.1	4395.6	4357	4222.8	4142.4	1.496	0	119.09	26
MD15G1237700	MD15G1237700	0	105.429	27.3438	22	53	2	1	896	97.9	6.27	274.3	246.2	249.4	265.8	253.1	252.8	266.4	269.9	262.8	2.11	0	146.03	22
MD12G1150200	MD12G1150200	0	105.313	56.8254	20	81	5	1	315	35.2	6.37	3953.2	4535.8	4379.5	4023.9	3959	4061.3	4395.7	4114	3913	23.245	2	238.02	20
MD13G1006800	MD13G1006800	0	105.268	49.2537	21	39	19	1	402	45.6	6.24	7958.2	8226	8160.4	7958.8	7839.7	8026.8	7930.3	7600	7489.7	9	0	132.3	21
MD07G1199300	MD07G1199300	0	105.088	64.9606	16	70	4	1	254	27.4	5.99	9534.4	9598.5	9567.9	9378.1	9481.7	9141.7	10042.3	9741.7	9978.7	63.938	11	269.11	16
MD10G1241900	MD10G1241900	0	105.072	52.443	16	97	1	1	307	33.4	10.54	15754.2	15999.6	16235.5	17243.8	17195	16991.1	16680.4	19668.5	17590.6	12.895	17	335.16	16
MD08G1210600	MD08G1210600	0	105.06	41.6851	17	54	1	1	451	49.6	5.1	2457.8	3091.9	2991.8	3775.6	3764.4	4717.8	2911.8	3406.5	3047.4	10.721	6	185.18	17
MD16G1219000	MD16G1219000	0	105.056	47.2892	14	96	4	1	332	35.6	6.44	12391.6	11927.6	11918.5	11200.1	11642.2	10920.7	12211.1	12486.7	13024.5	14.849	11	304.64	14
MD00G1160700	MD00G1160700	0	105.004	40.7975	15	60	14	1	326	36.3	7.25	8393.1	7998.1	8575.2	8437.4	8544.6	8106.6	9544.5	9046.4	9594.1	14.849	0	218.97	15
MD06G1005600	MD06G1005600	0	104.959	38.0098	22	53	22	1	613	68.6	7.88	15698	15651.8	15775.7	15411.1	15444.1	15633.2	16131.3	16105.8	16046.1	3.151	0	170.22	22
MD14G1225500	MD14G1225500	0	104.941	24.8521	25	39	6	1	1183	132.6	6.79	929.8	931.1	916.7	983.9	985.2	1002.4	981.8	944.7	976.1	1.31	0	132.13	25
MD04G1224200	MD04G1224200	0	104.865	46.8085	19	52	2	1	376	42.6	6.4	11305.2	11021	11269.6	10354.8	10326.4	10139.8	10857.7	10305.3	10787	10.602	17	173.15	19
MD13G1039800	MD13G1039800	0	104.69	32.2864	23	38	5	1	796	91	6.6	738.1	747.1	768.6	788.8	747.3	729.9	872.2	798.5	746.7	1.744	0	125.55	23
MD16G1238600	MD16G1238600	0	104.643	39.3939	19	37	2	1	528	58	7.52	7176	7333.1	6883.7	6730.3	6543.3	6381.9	6516.8	6211.3	6202.5	3.806	17	134.39	19
MD15G1024900	MD15G1024900	0	104.503	46.7532	15	46	4	1	308	34.1	5.95	1574.9	1630.6	1601.3	1903.6	1905.9	1936.4	1533.6	1643	1467.5	11.915	0	142.42	15
MD14G1072600	MD14G1072600	0	104.445	22.5907	17	38	1	1	965	105.7	5.59	263.9	291.9	252	305.2	294	292.4	278.2	253.4	252.2	1.419	0	138.44	17
MD10G1156300	MD10G1156300	0	104.204	38.4615	23	37	10	1	572	63.9	5.34	12143.5	11952.2	12003.7	12199.3	12493	12253.4	12459.2	12089.4	11913.7	3.962	14	109.83	23
MD09G1086000	MD09G1086000	0	104.197	52.9851	21	67	1	1	402	44.7	7.46	1072.6	1066.1	1032.6	1022.5	1066	1067	1152.8	1101.1	1077.9	7.297	1	197.18	21
MD14G1231500	MD14G1231500	0	104.178	39.0034	21	47	5	1	582	63.6	6.8	1063.3	1078.1	1090.9	1056.5	1136.1	1219.5	1084.3	1112.9	1027.7	3.962	0	157.72	21
MD07G1250800	MD07G1250800	0	104.022	55.2469	15	41	7	1	324	34.6	6.35	6266.3	6146.1	6009.8	5164.8	5267.2	5104	6052.9	5760.1	5823.2	21.387	8	164.1	15
MD00G1029300	MD00G1029300	0	103.961	48.6747	21	42	20	1	415	45.2	8	9578.3	9985.8	9802.8	8666.3	9188.5	8749.7	8629.8	9307.4	9096.1	8.38	1	117.75	21
MD05G1133000	MD05G1133000	0	103.907	36.8726	16	40	8	1	518	58.4	6.83	7613.2	7509.6	7497	7275.4	7426.2	7386	8518	8298	8733.8	6.686	9	136.73	16
MD09G1029200	MD09G1029200	0	103.685	45.0413	20	50	5	1	484	54.1	8.46	6005.5	6230.3	6107.3	6427.2	6387.8	6551.4	6276.1	6039.3	6221	3.566	11	155.98	20
MD17G1118500	MD17G1118500	0	103.638	30.8725	15	54	5	1	596	64.9	6.48	877.8	881.6	878.2	942.3	1007.1	1039.4	957.1	880.3	917.5	5.543	0	167.08	15
MD09G1049500	MD09G1049500	0	103.57	42.6667	17	51	2	1	450	49.6	5.1	282	278.4	303.5	437.3	441.8	470.3	357.8	365.8	326.7	11.798	0	172.99	17
MD06G1144000	MD06G1144000	0	103.112	46.1538	23	50	3	1	442	48.8	5.69	484.2	435.3	457.3	414.9	455.6	418.1	456.7	445.8	425.1	6.897	0	158.41	23
MD09G1171700	MD09G1171700	0	103.02	50.1176	20	50	20	1	425	47.6	7.2	9563	9067.2	9248.6	9040.2	9389.4	8960	9744.1	9291.9	9857.2	4.549	0	160.86	20
MD17G1263600	MD17G1263600	0	102.982	33.8571	19	45	3	1	700	74.6	5.8	432.7	446.3	438.5	435.2	433.9	438.5	429.6	432.3	392.1	2.775	0	147.82	19
MD15G1087800	MD15G1087800	0	102.972	37.274	22	36	22	1	719	80.3	5.85	9550.7	9230.1	9448.7	8505.9	8692.4	8426.9	9455.1	9173.3	9336.2	2.433	0	126.16	22
MD05G1067500	MD05G1067500	0	102.945	25.3898	20	39	4	1	898	99.9	5.21	4967.9	4936.8	5061.7	5519.5	5579.6	5506.7	5070.6	4893.4	4933.2	1.59	15	129.95	20
MD16G1106300	MD16G1106300	0	102.878	31.3321	22	42	3	1	533	59	6.13	1047.6	1203.9	1175.4	1159.7	1177.5	1301.1	1230	1194.8	1062.2	4.012	0	124.88	22
MD05G1262700	MD05G1262700	0	102.862	46.875	19	44	3	1	480	54.2	8.95	211	226.5	223.2	189.5	212.4	211.9	160.5	157.1	143.4	4.878	0	134.14	19
MD12G1240900	MD12G1240900	0	102.719	46.4567	18	50	1	1	381	43.2	6.4	262.8	255.3	260.2	273.5	281.5	251	272.9	275.7	291.5	9	0	172.06	18
MD05G1002900	MD05G1002900	0	102.606	36.9261	15	45	15	1	501	55	8.62	11675	11147.8	11367.9	10189.5	10181.7	9849.7	10471.6	9774.6	10569.5	6.128	0	152.45	15
MD16G1094400	MD16G1094400	0	102.496	29.1883	15	43	6	1	579	64.8	4.88	2250.9	2289.7	2269.2	2564.9	2701.3	2676.4	2721.5	2679	2606.1	3.217	1	139.48	15
MD12G1207400	MD12G1207400	0	102.494	47.7901	19	60	8	1	362	39.8	5.59	6291.4	5686.7	5618.5	4134.7	4145.8	3964.4	4300.2	3687.5	5118.3	6.017	0	190.91	19
MD05G1264000	MD05G1264000	0	102.484	62.1622	16	94	1	1	259	28.1	10.89	1759.6	1678.4	1751.9	1995.4	1250.8	2402.4	1186.3	2133.5	2206.8	20.544	0	324.54	16
MD12G1159600	MD12G1159600	0	102.355	36.0053	25	35	11	1	761	84.7	8.87	10641.6	10561.9	10282.3	7721.7	8259.3	7664.4	8363.2	8047.1	8370.2	1.955	14	105.43	25
MD03G1012400	MD03G1012400	0	102.3	27.8184	16	38	2	1	683	73.2	7.18	518.2	474.4	467.3	465.6	477.9	474.8	501.9	498.3	514.5	2.831	0	128.18	16
MD05G1238300	MD05G1238300	0	102.25	38.3302	20	38	6	1	527	56.5	8.28	1577.7	1648.1	1619.3	1510.8	1572.7	1581.2	1662.6	1606.1	1648.2	5.078	0	125.29	20
MD01G1134600	MD01G1134600	0	102.239	56.2992	14	65	2	1	254	27.3	6.37	728	708.5	695.8	735.8	791.4	710.6	715	704.2	770.9	43.367	0	251.11	14
MD15G1031400	MD15G1031400	0	102.164	42.4296	21	47	7	1	568	62.5	7.09	11289.9	11638.2	11481.4	11911.3	10915.4	11215.8	11323.1	13299.4	12940.1	5.236	14	155.83	21
MD15G1010700	MD15G1010700	0	102.112	46.3822	21	44	21	1	539	61.4	7.33	7258.4	7257.3	7275	7261.5	7400.3	7249.5	7604.6	7462.3	7796.8	4.142	0	133.56	21
MD10G1098700	MD10G1098700	0	101.977	52.0384	21	41	2	1	417	47.1	6.18	204.4	328.5	280.2	276.5	241.4	373.3	278.7	270.6	186.5	11.69	0	133.25	21
MD07G1129000	MD07G1129000	0	101.923	35.1485	18	44	4	1	606	66.7	7.27	9073.5	9230.4	9285.4	9362.8	9335.5	9581.4	9637.4	9166.5	8971.2	3.806	13	139.8	18
MD16G1160700	MD16G1160700	0	101.695	58.4906	12	212	2	1	159	17.5	5.97	7157.3	7232.4	7248.3	6848.5	6781.1	6811.7	6146.1	6166.8	5596.7	137.95	2	620.36	12
MD15G1405900	MD15G1405900	0	101.396	36.1423	20	50	9	1	534	59.5	5.16	13401.3	12336.6	11922.5	9991.4	10458.7	10041.2	10209	10911.2	11476.6	6.079	11	163.73	20
MD14G1243900	MD14G1243900	0	101.351	24.1788	24	48	3	1	1096	122	9.26	1520.4	1446.3	1535.5	1539.8	1502.4	1465.9	1637.3	1572.4	1608.9	1.445	2	146.24	24
MD09G1258100	MD09G1258100	0	101.165	44.5804	18	36	18	1	572	60.6	5.99	5719.1	5987.2	5991.9	6462.8	6552.6	6495	6057.2	5863.5	5791.9	4.541	0	123.08	18
MD15G1390500	MD15G1390500	0	101.117	54.845	22	38	2	1	516	57.2	7.88	972.9	919.1	902.7	996.3	1033.4	932	985.6	920.4	1067.7	5.543	1	112.27	22
MD15G1189500	MD15G1189500	0	101.041	47.2941	16	36	9	1	425	46.3	6.44	6226.5	6397.1	6407.2	6286.6	6188.2	6368.4	6603.2	7276.8	6121.7	4.623	7	134.55	16
MD04G1022300	MD04G1022300	0	100.97	17.4253	22	38	1	1	1406	153.8	5.64	372.8	326.7	324.4	331.9	348.6	322.2	411	344.4	460.5	1.042	0	138.02	22
MD03G1157000	MD03G1157000	0	100.913	15.5958	25	31	25	1	1821	200	6.38	4145.5	4242.4	4052.8	4190.7	4301.2	4214.8	4325.6	4136	4282.4	0.659	0	97.7	25
MD12G1197300	MD12G1197300	0	100.744	29.8527	24	42	6	1	747	84.6	7.47	2026.6	2035.8	2065.4	2220.4	2215.4	2451.3	2354.3	2379.2	2329.4	2.219	0	116.33	24
MD07G1226500	MD07G1226500	0	100.635	41.2613	14	61	9	1	555	61.7	5.91	9622.9	8936.4	9242	5477.6	5587.1	5526.1	7789.5	7559.2	7461.3	4.223	6	186.53	14
MD07G1087300	MD07G1087300	0	100.494	38.4127	20	40	5	1	630	70.2	6.06	6999.3	7177.2	7220	7220.9	6609	7578.9	7042.2	7032.5	7095	3.095	15	134.06	20
MD06G1148800	MD06G1148800	0	100.389	34.5205	13	149	3	1	365	39.8	7.21	1376.5	1354.9	1389.3	1379.7	1434.7	1462.1	1735.6	1620.9	1690.5	8.306	0	488.11	13
MD03G1136000	MD03G1136000	0	100.298	93.1298	13	46	11	1	131	14.7	5.17	5364.8	5293.3	5441.8	10291.4	9589.2	10094.6	8820.1	8618.3	8928.7	176.828	2	162.98	13
MD04G1199700	MD04G1199700	0	100.277	56.2648	22	48	10	1	423	47.5	5.03	10285.9	10279.3	10227.5	8734.6	9412.3	10067.1	9411.9	10498.3	10662.4	8.306	12	159.16	22
MD06G1002300	MD06G1002300	0	100.235	39.3841	19	39	19	1	617	67.4	7.21	9664.5	8600.5	8666.4	6625.5	6229.9	6441.3	6616.9	6470.2	7285.4	3.41	0	137.55	19
MD04G1195300	MD04G1195300	0	100.208	52.0776	23	59	12	1	361	39.7	5.73	13885.2	14480.6	14388	12291.6	13046.6	12191.7	12760.6	14345.1	13649.9	6.943	9	173.06	23
MD05G1242900	MD05G1242900	0	100.094	62.5	19	61	10	1	264	29.8	10.24	15497.2	14180.2	14707.4	16995.1	17166.3	14705.2	16722.2	15159.2	17538.7	21.909	11	187.65	19
MD11G1005100	MD11G1005100	0	100.076	40.7572	17	50	2	1	449	49.5	5.19	10537	11580	11230.7	10279.2	11280.5	10350.5	10719.5	12265.2	11488.2	11.798	14	161.18	17
MD09G1172600	MD09G1172600	0	100.05	29.9145	17	45	10	1	585	63.9	8.07	11623.7	10742.2	9540.7	10240.8	8779.3	10552.6	8989.3	8931.7	8157.2	4.179	0	141.37	17
MD00G1074000	MD00G1074000	0	99.915	34.5515	22	42	22	1	602	68.2	8.48	9583.6	10011.3	9854.3	9580.3	9650.2	9899.3	9969.5	9501.6	9245.1	2.682	0	139.39	22
MD15G1330100	MD15G1330100	0	99.653	41.4773	18	36	1	1	528	57.8	7.52	14.7	13.4	12.7	16.1	25.1	22.4	12.4	17.1	15.7	3.41	0	129.12	18
MD17G1031300	MD17G1031300	0	99.633	40.9938	18	55	2	1	483	54.1	8.82	118.6	101.3	114.4	117.8	113.6	128.7	108.7	111.4	117.6	3.72	0	162.43	18
MD04G1112000	MD04G1112000	0	99.38	56.5574	13	57	1	1	244	28	7.31	2758.7	2958	2123.2	1170.5	1533.4	4032.3	1538.2	2474.9	2149.1	17.738	0	197.22	13
MD17G1267300	MD17G1267300	0	99.233	33.2443	19	51	3	1	749	81.4	6.74	200.7	184.3	196.8	196.6	196.2	202.6	204	183.4	180.7	2.099	0	187.83	19
MD06G1008600	MD06G1008600	0	99.222	41.6667	17	77	3	1	492	56.9	7.28	1725.9	1767.7	1747	1796.8	1818.8	1921.6	1682	1660.2	1561.8	3.14	4	243.32	17
MD05G1321700	MD05G1321700	0	99.07	43.8119	15	38	10	1	404	44.8	7.43	5457.8	5280.6	5313.1	5347.5	5444.3	5272.9	5352	5108.8	5513	8.211	6	131.08	15
MD00G1025200	MD00G1025200	0	98.493	29.8337	26	32	26	1	962	110.9	5.74	7400.2	7224.2	7165.9	8128.7	8074.8	7884.6	7271.5	6883	7352.4	1.453	0	106.73	26
MD03G1080000	MD03G1080000	0	98.374	45.9641	16	42	3	1	446	50.3	4.89	5277.7	5053.1	5259.4	5961.4	6154.8	6076.3	5440.4	5557.7	5446.2	10.938	12	140.22	16
MD02G1067300	MD02G1067300	0	98.353	30.4075	17	43	4	1	638	71.5	6.84	6366.9	6649.9	6496.2	6456.5	6573.2	6743.1	6859.1	6514.2	6437.2	2.704	13	140.18	17
MD16G1138300	MD16G1138300	0	98.327	58.0153	20	53	3	1	393	42.9	5.94	14197.1	14446.8	14210	13342.2	12276.3	13219.4	11857.2	13672.2	12867	9	17	146.95	20
MD16G1035200	MD16G1035200	0	98.193	40.9669	17	52	1	1	393	42.5	8.25	1643.6	1548.2	1573.7	1574.5	1587.6	1556.4	1460.8	1442.5	1468.9	10.721	0	164.78	17
MD17G1107800	MD17G1107800	0	98.079	44.47	17	45	7	1	434	47.4	5.4	2896	2944.2	2999.6	2906.2	2862.7	2850.6	3002.6	2932.6	2955.8	5.661	0	163.82	17
MD03G1292300	MD03G1292300	0	98.069	44.4444	21	32	6	1	495	53.7	8.28	2754	2716.1	2747.1	2742.7	2634.3	2679	2465.1	2406.5	2377.1	3.725	0	109.94	21
MD09G1234200	MD09G1234200	0	97.83	35.9926	16	35	15	1	539	57.4	7.37	8412	8006.8	8060.5	7327.9	7407.8	7160.3	8196.7	7734.3	8334.9	5.739	0	131.47	16
MD15G1145700	MD15G1145700	0	97.649	34.6705	13	43	5	1	349	38.4	5.81	10475.4	9810.8	9900.1	9112.6	8706.2	9266.9	9388.8	9979.8	10524.1	11.023	8	158.83	13
MD11G1060900	MD11G1060900	0	97.521	20.8742	26	30	5	1	1327	145.5	7.34	1379.8	1346.5	1374.6	1337.4	1395.2	1329.5	1387.2	1426.9	1405.3	0.931	1	91.17	26
MD17G1197900	MD17G1197900	0	97.463	24.7492	23	36	9	1	897	102.4	7.11	2031.7	1994.1	2056.8	2060	2098.6	2089.6	2260.8	2168.6	2171.8	1.174	0	120.6	23
MD02G1000900	MD02G1000900	0	97.42	40.5405	15	48	1	1	444	49.7	5.95	106.7	112.7	83.2	96.6	109.8	117.9	111.5	110.3	111.5	7.577	0	173.89	15
MD13G1033400	MD13G1033400	0	97.267	40.9669	17	50	1	1	393	42.5	8.02	15248.4	15913.5	15613.7	15810	15802.7	15977.6	16239.3	15429.4	15630.7	10.721	16	158.08	17
MD08G1027900	MD08G1027900	0	97.263	48.4375	20	47	3	1	512	56.8	6.29	9134.4	8561.3	8819.3	8393.4	9103.5	9681.4	7837.1	8319.5	8824	4.471	17	141.52	20
MD06G1181500	MD06G1181500	0	97.118	47.5149	19	50	11	1	503	54.7	5.69	4962.2	5247.3	5216.3	5200.9	5194.1	5332.4	5368.5	5128.9	4871.4	5.225	8	185.18	19
MD01G1230300	MD01G1230300	0	96.939	64.9485	13	34	3	1	194	22	9.5	4112.4	4049.5	4246.9	4304.5	4509.3	4366.3	4831.6	4613	4858.9	47.697	10	129.71	13
MD16G1153800	MD16G1153800	0	96.782	23.2143	19	29	10	1	1120	124	5.77	5401.5	5281.3	5616	5381.1	5472.8	5359.6	5470.8	6038	5563	1.04	9	111.82	19
MD03G1250400	MD03G1250400	0	96.359	31.7979	24	38	13	1	673	75.9	7.08	8871.1	8535.9	8597.7	9349.8	9001.8	9149.1	8604.7	8259.3	8824.8	2.75	11	129.94	24
MD09G1159400	MD09G1159400	0	96.325	25.1579	21	37	5	1	950	105.8	5.86	6535.5	6752.3	6662.9	7045.8	7087.5	7237.4	6567.9	6269.6	6291	1.39	15	133.79	21
MD00G1009300	MD00G1009300	0	96.245	41.5888	20	35	20	1	642	71.1	8.78	5210.9	5059.4	5080.9	4815.7	4984.7	4814.4	5326.4	5088.8	5355.9	2.775	0	120.67	20
MD02G1073100	MD02G1073100	0	95.92	63.3333	12	88	7	1	240	26.7	5.5	7307	7050	7090.1	8446.6	8353.9	8432.7	8437.7	8334.2	8816.1	34.938	6	281.08	12
MD03G1251800	MD03G1251800	0	95.371	36.9069	22	40	6	1	569	63.7	6.15	10027.4	9815.2	9840.9	9802.5	9828.9	9946.2	10511.1	10130.6	10186	3.962	16	111.33	22
MD02G1226600	MD02G1226600	0	95.325	45.0839	17	44	15	1	417	47	8.6	7415.6	7206.7	6997.3	6526.1	6113.1	5502.5	5917.6	7042.9	6990	3.642	1	160.06	17
MD09G1146100	MD09G1146100	0	95.154	56.3187	18	37	18	1	364	39.9	9.04	9696.6	9281.4	9333.2	8398.6	8520.8	8418.9	9603.3	9476.8	9810.6	10.938	0	122.98	18
MD05G1179800	MD05G1179800	0	95.083	37.1053	15	46	6	1	380	41.1	6.14	10608.4	11554.7	10983.9	10002.7	8076.3	7831.3	8242.3	11608.9	10423.6	12.043	6	142.22	15
MD04G1130500	MD04G1130500	0	94.904	43.7888	12	42	2	1	322	34.7	8.97	7721.5	7371.1	7661.7	6692	6926.5	6487.5	7367.2	7158.9	7320.9	7.483	11	144.55	12
MD08G1055400	MD08G1055400	0	94.793	32.2404	23	36	7	1	732	80.8	8.15	5042.4	5258.4	5253.9	5363.7	5431.9	5862.9	5690.8	5845	5526.4	2.047	11	107.21	23
MD16G1205300	MD16G1205300	0	94.754	23.4146	15	33	7	1	820	88.9	6.87	5210.6	5448.7	5295	6344.9	6081.1	5856.3	5715.9	5533.4	5665.5	2.305	8	112.91	15
MD06G1223200	MD06G1223200	0	94.638	43.257	12	67	2	1	393	41.8	7.5	360.4	401.1	406.6	425.3	418.5	454.4	437.7	437.3	403.9	5.043	0	214.85	12
MD00G1172100	MD00G1172100	0	94.609	45.3368	17	34	5	1	386	43.1	9.33	609.8	561.7	642.8	713	722.8	680.1	700.9	697.1	692.8	4.367	0	118.64	17
MD15G1267200	MD15G1267200	0	94.579	29.4574	15	33	5	1	645	71.7	5.97	1543.3	1411.2	1430.6	1528	1586.2	1450.6	1555.1	1451.4	1358.1	2.511	0	124.39	15
MD10G1073200	MD10G1073200	0	94.48	50.4373	13	53	1	1	343	37.9	8.94	20.8	24.1	24.3	16.8	23.3	26.2	15.9	19.8	17.4	7.483	0	181.01	13
MD15G1272500	MD15G1272500	0	94.444	43.6747	15	47	2	1	332	35	5.9	474	394.8	467.9	430.8	450	408	431.8	409.3	473.6	6.943	0	140.35	15
MD14G1233200	MD14G1233200	0	94.443	35.0775	18	32	10	1	516	57.8	5.47	7458.6	7137.5	7370.4	7907.9	8028.3	7706.4	8241	7854.5	8315.8	4.097	7	108.78	18
MD05G1151600	MD05G1151600	0	94.287	45.3039	14	35	10	1	362	39.3	4.49	8227.7	7971.8	8059.9	9016.4	9099.4	8645.3	8852.8	8729	9164.7	11.115	5	117.19	14
MD01G1052400	MD01G1052400	0	93.868	29.9835	15	40	1	1	607	66.9	7.27	322	304.8	328.4	420.5	430.8	425.3	388.8	372.3	402.5	3.108	0	128.53	15
MD05G1251300	MD05G1251300	0	93.638	54.4681	12	37	6	1	235	25.6	5.68	1960	1833.3	1893.4	2060.2	2162.1	2092.7	1964.8	1980.3	2006.7	38.811	0	147.79	12
MD08G1029600	MD08G1029600	0	93.557	61.6883	17	44	2	1	308	34	5.77	9518.4	10413.9	10365.1	9840.5	9532.8	9909.4	8554.9	8235.2	7749.8	10.938	13	131.22	17
MD12G1239800	MD12G1239800	0	93.554	42.6702	17	35	11	1	382	42.4	5.88	5469.6	5170.9	5136.8	4971	5017.8	4664.8	4985.8	4770.5	5124.8	6.943	5	122.17	17
MD09G1116100	MD09G1116100	0	93.487	41.6092	17	35	7	1	435	47.7	5.58	7311.2	7140.1	7325.5	6899.2	6840.7	7036.7	6472.6	7307.6	7387.3	4.817	10	127.82	17
MD03G1079000	MD03G1079000	0	93.464	30.0771	19	32	17	1	778	85.2	7.64	6927.2	6849	6840.6	6376.5	6511.3	6481.2	6481.1	6278.6	6307.1	2.162	2	103.12	19
MD17G1017900	MD17G1017900	0	93.116	38.7597	19	46	4	1	516	59.1	6.25	908.4	977.4	938.7	958.3	987.3	1015.2	996.3	954.4	943.3	2.942	0	143.69	19
MD05G1262600	MD05G1262600	0	93.108	42.7083	17	41	2	1	480	54.2	8.81	146.7	151.1	154.5	110.3	142.6	129.7	85	88.5	85.1	4.456	0	126.64	17
MD03G1060900	MD03G1060900	0	92.949	50.566	15	61	6	1	265	29.9	10.32	6235.5	6010.2	6159.1	6430.5	6559	6325.7	6868.3	6562.3	6692.7	18.055	0	182.1	15
MD17G1146200	MD17G1146200	0	92.738	50.6024	16	70	9	1	249	29.1	9.77	13710.4	13627.6	13930.2	14692.3	14930.5	14905	16384.4	15944.5	16264	16.783	7	219.7	16
MD16G1067200	MD16G1067200	0	92.733	40.9953	18	39	4	1	422	47.3	6.13	1620.2	1641.7	1646.2	1693	1776.7	1706.9	1741.2	1639.5	1671.8	4.179	0	135.63	18
MD01G1114100	MD01G1114100	0	92.708	30.0763	19	38	4	1	655	73.6	6.62	6967.7	6634	6908.4	6671.7	6879.7	6521.4	7245.1	6848	7477.1	3.14	15	111.23	19
MD07G1024900	MD07G1024900	0	92.587	20.5221	20	36	6	1	1111	120	5.24	2007.6	1932.8	2002.9	1998.5	2060.5	2030.1	2165.2	2018.4	2036.5	1.794	0	127.4	20
MD04G1057200	MD04G1057200	0	92.361	5.23524	22	32	4	1	4336	483.1	5.87	512	571.5	562	625.4	623.9	625.3	585.2	548.3	511.2	0.242	0	100.28	22
MD03G1050800	MD03G1050800	0	92.328	37.5218	18	32	3	1	573	61.9	6.38	3887.3	4296.1	4184.9	4104.2	4108.1	4341.8	4446.5	4321.6	4063.4	3.024	12	117.08	18
MD11G1095300	MD11G1095300	0	92.258	39.4068	16	34	6	1	472	51.8	6.93	5873.3	5742.6	5773.6	5641.5	5601.3	5557.6	6675.3	6394.6	6693.7	4.275	10	115.85	16
MD15G1373900	MD15G1373900	0	92.203	42.1512	14	34	14	1	344	37.9	7.24	5961.5	5944	5970.7	5026	5114.7	4984.3	5812.9	5668.9	5899.6	7.432	0	121.9	14
MD02G1035100	MD02G1035100	0	92.133	41.6667	14	42	3	1	324	35.6	8.87	2203.7	2131.2	2067.2	2154.5	2148.6	2042.9	2153.6	1991.2	2192.5	6.943	0	140.42	14
MD02G1105600	MD02G1105600	0	92.024	15.9221	24	31	10	1	1746	193.6	5.49	6226.1	6311.3	6315.5	7116.8	7115.3	6957.3	6519.8	6281.7	6558.9	0.596	13	90.76	24
MD10G1181500	MD10G1181500	0	91.877	27.1429	16	42	6	1	700	75.3	6.24	2672.3	3057.4	2903.5	2707.2	2650.8	2863.8	2876.7	2688.9	2540.3	3.14	0	142.79	16
MD00G1140200	MD00G1140200	0	91.581	38.9892	21	28	6	1	554	60.1	8.95	6164.5	6016.1	5978.2	6406.2	6247.6	5967.1	5642.9	5272.8	5546.9	2.981	15	99.28	21
MD13G1025000	MD13G1025000	0	91.502	39.8678	14	41	12	1	454	50	7.42	5138.5	4956.3	5046.7	5444.3	5603.6	5407.7	4821.5	4488.3	4786.3	5.494	2	126.94	14
MD07G1302000	MD07G1302000	0	91.332	64.9485	12	34	2	1	194	22	9.5	1028.3	1058.3	1024.3	1111.4	1172.3	1144	1210.3	1119.1	1171.6	30.623	0	133.29	12
MD08G1041500	MD08G1041500	0	91.26	43.6364	16	49	6	1	385	42.3	6.57	7064.7	7479.8	7460	8497.5	8313.8	8520.2	8296.6	7657.5	7618.9	9	7	149.74	16
MD01G1208700	MD01G1208700	0	91.142	26.7425	23	46	1	1	703	80.7	5.1	3669.5	3625.3	3649.2	3205	3437.9	3424.2	4127.7	4235.6	4204.6	2.609	11	130.12	23
MD08G1070300	MD08G1070300	0	91.135	64.2857	14	61	2	1	238	26.3	9.69	9549	8789.8	8924.8	9382.7	9718	9238.6	10438.5	9869	10526.8	24.119	13	189.48	14
MD07G1232200	MD07G1232200	0	91.133	35.7759	10	41	7	1	232	25.9	8.28	13850.3	14255.4	13882.6	11810	11583.5	12089.1	13675.3	12866.4	12441.4	23.484	3	141.14	10
MD12G1172200	MD12G1172200	0	91.078	33.6709	15	49	1	1	395	43.5	6.8	11046.2	10938.4	10920.2	11330.7	11216.6	10792.3	12319.6	12111.3	12399.1	8.261	14	169.42	15
MD04G1241100	MD04G1241100	0	91.049	25.3463	17	31	2	1	722	83.3	5.24	1094.4	1123.5	1187.9	1252.8	1338.9	1406.3	1441.6	1478.2	1465	2.942	0	94.27	17
MD11G1133400	MD11G1133400	0	90.932	26.4846	17	33	11	1	842	92	7.44	5344.3	5954.2	5498.5	6037.7	5759.1	5645.8	6050	5481.3	5669.7	2.234	7	122.68	17
MD00G1062200	MD00G1062200	0	90.909	33.7563	15	49	1	1	394	43.4	6.86	412.7	530.2	497.6	509.1	514.6	595.5	539.9	529.3	448.5	8.261	0	169.58	15
MD00G1018600	MD00G1018600	0	90.9	70.4981	17	51	7	1	261	29.3	4.86	6900.6	6661.4	6865.3	7008.3	7513.9	7194.3	7261	6718.6	7179.8	12.043	6	161.13	17
MD05G1085100	MD05G1085100	0	90.837	27.0517	15	34	4	1	658	71.6	8.05	6851	4609.5	6765.5	4756.1	5051.5	4515.1	4986.5	4852.7	5506.6	2.615	10	131.82	15
MD04G1219000	MD04G1219000	0	90.832	62.4633	16	43	5	1	341	36.3	5.25	7418.7	7336.5	7243.9	6207.8	6216.9	6206.5	7756.7	7426.6	7740.6	9	10	144.64	16
MD08G1034600	MD08G1034600	0	90.802	35.2113	17	42	3	1	568	62.5	7.06	919.6	977.5	956.5	1298.5	1257.8	1383.2	1109.8	1066.9	1019.9	3.732	0	144.23	17
MD02G1152800	MD02G1152800	0	90.629	27.1186	15	35	5	1	708	79.2	7.05	3923.6	3657.1	3700.5	4117.5	4269.9	4124.7	4076.7	3927.7	4119.4	1.825	11	133.47	15
MD07G1008900	MD07G1008900	0	90.626	31.713	14	73	9	1	432	47.3	9.85	14224.5	13077.6	13479.3	13196.1	13014.8	12164.2	12083.3	12730.4	14091.5	5.225	7	221.29	14
MD13G1064400	MD13G1064400	0	90.591	43.3333	17	42	3	1	480	52.8	6.29	5787.6	5591.4	5679	6212.6	6269.5	6005.5	5944.9	5562	5974.3	3.732	14	147.52	17
MD05G1143000	MD05G1143000	0	90.553	46.3087	18	41	18	1	447	49.5	6.23	10175.5	10035	9891	9926.2	8582.6	7819.5	9006.7	10014.9	9891.1	5.391	0	124.3	18
MD15G1079100	MD15G1079100	0	90.552	28.3513	15	40	3	1	649	71.1	7.25	499.4	503.9	556.1	587.8	591.2	544	587.3	532.1	568.4	2.981	0	143.57	15
MD04G1052300	MD04G1052300	0	90.408	33.3955	15	39	2	1	536	58.3	6.16	396.5	365.7	363.2	377	406.6	354.1	402.5	376.5	444.3	2.311	0	120.27	15
MD15G1150600	MD15G1150600	0	90.349	28.6241	24	38	8	1	814	88.7	8.5	9513.9	9613.3	9568.6	9635.3	9775.7	9861.3	10839	10419.9	10308.5	1.994	16	103.47	24
MD02G1094300	MD02G1094300	0	90.126	34.8425	16	48	6	1	508	54.4	6.55	11102.9	11047.9	10993.5	11983.3	11143.9	11751	11862.9	11703.1	11848.5	6.128	11	158.87	16
MD13G1042700	MD13G1042700	0	90.003	27.5751	23	43	8	1	932	103.2	6.35	3319.8	3300.7	3246.5	2671.9	2695.4	2659	3000.7	2818	2900.8	2.884	0	132.45	23
MD00G1190800	MD00G1190800	0	89.926	34.6705	13	58	13	1	349	37.9	5.59	17689.7	17107.7	15968.4	11785.8	13039.3	12420.5	13250.8	14892.7	15373.6	15.496	0	191.55	13
MD13G1013500	MD13G1013500	0	89.63	59.2025	18	34	14	1	326	35.9	6.96	9084.1	9338.8	9285.6	9565.1	9686.8	9575.9	9822.7	9355.5	9315.8	8.211	4	111.56	18
MD09G1110700	MD09G1110700	0	89.532	30.7036	15	42	5	1	469	51	8.09	2711.7	2667.2	2604.9	2622.7	2630.3	2549.5	2626.6	2533.5	2718.2	5.543	0	108.57	15
MD14G1017700	MD14G1017700	0	89.504	27.1006	22	36	12	1	845	95.9	5.66	9830.3	9497.4	8699.3	9487.8	9425.4	9378.5	8884	9336.5	9786.6	2.29	10	101.3	22
MD17G1277500	MD17G1277500	0	89.416	21.6847	23	33	23	1	1199	130.8	6.16	7486.8	7920.7	7717.5	7964.7	8086.5	8287.1	8125.9	7803.2	7827.8	1.236	0	105.49	23
MD16G1004600	MD16G1004600	0	89.336	26.9576	20	33	20	1	779	88.1	5.83	5897.6	6092.8	6093.6	6722.1	6810.1	6824	6344.4	6163.1	6277.3	1.913	0	113.73	20
MD15G1263800	MD15G1263800	0	89.28	30.8057	15	47	5	1	633	69.6	6.49	7821.7	7754.1	7783.7	8186.8	7966.3	7874.1	7874.9	7420.5	7592.4	2.162	10	172.84	15
MD11G1064600	MD11G1064600	0	89.203	48.4568	15	45	6	1	324	35.4	6.29	8098	8438.4	8310.1	7160.7	7313.6	7277.6	8681.6	8087.3	8111.3	10.86	10	138.7	15
MD02G1022300	MD02G1022300	0	89.158	21.9905	23	37	6	1	1055	118.1	6.52	12725.3	12769.3	12805.3	13525.7	13461.7	13700.2	12555.2	12623.6	12505.3	1.388	16	99.97	23
MD15G1155500	MD15G1155500	0	89.15	44.3137	14	53	12	1	255	29.3	9.32	10434.4	11504.5	11099.8	10611.4	10627.9	10875.1	11041.8	10639.3	9817	14.199	2	172.43	14
MD13G1115400	MD13G1115400	0	89.015	41.358	17	39	17	1	486	53.2	8.16	6401.6	6802.3	6516.9	7047.9	6388.7	7225.6	6042.9	6712.1	6078	2.899	0	127.93	17
MD17G1213700	MD17G1213700	0	89.002	45.6566	20	30	20	1	495	55	9.2	8896.6	8588.2	8559.2	6488.2	7224.4	6631.5	7435.1	7322.7	7272.4	3.732	0	109.17	20
MD16G1062900	MD16G1062900	0	88.934	41.6667	16	39	2	1	480	52.8	6.47	610.5	543.5	580.6	622.2	683.3	590.2	598.8	586.5	706.3	3.556	0	135.03	16
MD10G1014200	MD10G1014200	0	88.82	37.3684	15	42	3	1	380	41.3	6.83	6896.9	7088	7205.3	6857.1	6856.9	6890.4	7516.8	6992.5	7135.9	6.499	10	130.7	15
MD07G1062200	MD07G1062200	0	88.76	50.1629	14	32	7	1	307	35	7.99	6553.5	6354.6	6517.5	6912.5	6890.6	6899.6	6864.7	6526.2	6814.8	8.152	7	113.23	14
MD15G1141700	MD15G1141700	0	88.675	38.9916	18	31	5	1	595	66.5	6.29	4569.8	4401.9	4436.3	5156.9	5270.3	5095.2	4253.6	4150.7	4228.4	2.7	13	112.44	18
MD09G1239300	MD09G1239300	0	88.556	33.5605	15	47	4	1	587	63.3	6.8	6310.5	6335	6326.8	6058.5	6223.3	6073.8	6669.5	6376.5	6737.9	3.642	11	160.94	15
MD04G1006300	MD04G1006300	0	88.515	20.1005	20	32	7	1	995	108.2	5.33	6989.8	6930.7	6916.5	7764.8	7192.6	7762.1	6832.5	6463.4	6825.6	1.602	13	103.51	20
MD12G1004700	MD12G1004700	0	88.474	37.6392	16	46	2	1	449	49.5	5.05	345.5	363.5	423.1	362.6	353.4	300.7	382.7	431.2	434.8	13.454	1	144.66	16
MD02G1056500	MD02G1056500	0	88.42	47.0309	14	30	7	1	421	45.7	6.44	1703.3	1769.9	1684.5	1916.8	1842.3	1808.8	1720.2	1744.6	1799.7	3.642	0	116.88	14
MD11G1191800	MD11G1191800	0	88.338	49.0909	15	50	15	1	275	30.2	10.32	10216.7	9735.6	9883.6	10884.4	10877.7	9519.4	11440.9	11937.2	12667.9	9	0	176.01	15
MD01G1192300	MD01G1192300	0	88.18	22.8491	16	34	6	1	709	77.4	6.68	8299	7968.1	8136.6	8320.4	8527.6	8002.7	8977.5	8526.3	9175.2	2.305	10	103.28	16
MD10G1068700	MD10G1068700	0	88.119	47.1178	17	38	16	1	399	44.6	8.19	7425.2	7124.2	7108.7	7343.8	7307.5	7221.7	7458.8	7241.5	7609.3	4.043	0	124.11	17
MD05G1348100	MD05G1348100	0	88.048	41.7808	12	78	10	1	292	32.7	5.48	11387.5	10819.2	11210.7	12052	12399.1	11750.5	12606.9	11864.7	13039.1	13.925	2	271.04	12
MD10G1084500	MD10G1084500	0	87.868	66.2835	16	49	6	1	261	29.4	4.87	5163.3	5720.4	5405.6	6677	4956.4	7247	4627.4	5472.3	5336.1	10.86	0	154.65	16
MD12G1208700	MD12G1208700	0	87.825	38.8679	18	35	2	1	530	58.4	5.33	5721.3	5784.6	5752.9	5975.9	6101.4	6245.1	6179.3	6033.9	5851.9	5.978	15	130.74	18
MD05G1013200	MD05G1013200	0	87.709	40.2632	14	39	1	1	380	41.3	6.89	128.6	133.2	136.7	125.8	137.9	135.8	116.6	129.9	127.8	5.043	0	136.37	14
MD16G1078300	MD16G1078300	0	87.455	45.2899	12	50	5	1	276	29.6	7.68	2979.9	3092.7	3143.2	3036.4	2987.4	3047.3	3052.2	3000.4	2970	60.054	1	161.04	12
MD15G1445700	MD15G1445700	0	87.429	57.0815	12	31	8	1	233	26.4	5.48	4175.5	4022.2	4024.7	4497	3687.2	4230.7	4383.7	4597.9	4415.3	14.849	4	105.75	12
MD12G1218200	MD12G1218200	0	87.361	24.1808	19	28	12	1	885	101.1	6.62	5954.7	5942.4	5900.9	4919.6	4978.9	4947.6	5128.2	4954.6	5088.5	1.324	7	99.91	19
MD05G1240600	MD05G1240600	0	87.35	12.5178	25	30	18	1	2101	236.6	5.06	5711.9	5889.7	5766.9	6020.8	6033.8	6067	5983.7	5974	5776.9	0.378	6	88.84	25
MD04G1155700	MD04G1155700	0	87.18	41.4188	16	36	16	1	437	47.9	8.51	4420.8	4336.4	4462.8	4609.5	4687.5	4522.4	4696.2	4355.6	4670.8	5.404	0	121.56	16
MD05G1309600	MD05G1309600	0	87.072	22.0339	24	30	4	1	1062	120.8	6.76	8480.3	8640.6	8633.1	7393.7	7543.4	7626.3	8398.2	8088.9	8086.5	0.968	20	99.21	24
MD16G1166400	MD16G1166400	0	86.985	35.3675	23	32	10	1	721	78.5	8.88	6285.4	6285.1	6291.1	6281	6471.6	6468.4	6541.9	6344.2	6400.9	2.099	13	102.06	23
MD08G1096400	MD08G1096400	0	86.941	26.5432	15	38	3	1	648	70.9	7.28	7206.7	7438.5	7437.5	7503.2	7532.8	7252.7	8007.9	7690.2	7757.6	2.758	13	136.08	15
MD12G1143700	MD12G1143700	0	86.879	39.7516	11	39	1	1	322	34.8	9.1	481.6	502.8	505.2	458.9	554.2	511.5	602.9	582	512.7	6.197	0	132.45	11
MD08G1134400	MD08G1134400	0	86.878	35.0554	19	35	8	1	542	60	6.24	4005.1	4028.3	3981.3	3533.2	3637.3	3676.8	3917.9	3728.2	3760.9	2.754	0	108	19
MD01G1140200	MD01G1140200	0	86.854	29.8466	19	34	7	1	717	77.6	7.18	13128.4	13642.4	13186	12348.4	12287.3	12667.2	12771.5	15022.9	14847.8	2.101	12	107.74	19
MD02G1300000	MD02G1300000	0	86.709	20.1258	20	33	6	1	1113	120	5.26	9610.6	9389.8	9490.9	9236.1	8740.3	9649.1	9048.7	9582.6	9995.3	1.771	13	112.36	20
MD17G1280500	MD17G1280500	0	86.569	42.6415	18	38	8	1	530	58.3	5.53	7317.6	7199.5	7384.3	7944.2	8081.4	7931.6	7666.6	7509.9	7822.7	3.556	10	111.6	18
MD05G1269400	MD05G1269400	0	86.547	43.6937	15	34	3	1	444	49.9	4.94	1747.4	1695.8	1788.9	1824.2	1892.4	1892.9	1863.9	1782.1	1810.8	7.377	3	106.65	15
MD02G1068800	MD02G1068800	0	86.479	34.6304	13	29	13	1	514	55.4	6.55	3856.8	3692.9	3648.5	2921.1	3021.9	2896.6	3236.2	3179.3	3416.9	3.642	0	118.91	13
MD15G1100200	MD15G1100200	0	86.434	38.427	22	34	8	1	445	50.6	9.29	2997.7	3355.3	3302.3	3157.7	3154.4	3280.9	3293.4	3147.6	3017.4	3.806	0	98.84	22
MD15G1315300	MD15G1315300	0	86.405	46.4567	14	48	1	1	254	28.6	4.89	243.4	290.3	292.3	298.4	315.2	354.2	304.7	299.2	299.8	13.925	0	148.43	14
MD03G1001700	MD03G1001700	0	86.35	34.3434	15	40	9	1	495	53.4	7.77	9045.5	8761.1	8737	8141.1	8310.1	8169.1	7922.2	8253.8	7984.7	3.479	4	124.35	15
MD01G1019700	MD01G1019700	0	86.296	40.8517	22	32	8	1	634	69	6.8	6422.4	6589.3	6422.4	6069	6222.2	6207.9	6353.1	6160.5	6130.6	2.234	13	108.91	22
MD17G1180800	MD17G1180800	0	86.111	35.9504	18	50	6	1	484	52.9	7.56	6680.4	6481.6	6774.6	8113	8084.3	6360.4	6425.6	5779.4	6618.3	4.456	8	153.26	18
MD15G1333300	MD15G1333300	0	86.049	34.5178	18	37	18	1	591	66.3	6.06	6117.4	6483.8	6205.5	5043.9	5618.6	5022.5	5777.3	6861.4	6649.6	2.863	0	115.85	18
MD04G1026100	MD04G1026100	0	85.93	41.8182	15	47	6	1	330	36.2	5.99	2821.1	3082.7	2979	2987.1	2959.4	3126.1	2894	2815.6	2700.1	11.115	0	148.92	15
MD07G1172600	MD07G1172600	0	85.928	51.0264	15	44	8	1	341	37.5	5.71	1414.1	1384.9	1426.2	1537.8	1544.8	1534.6	1635.5	1515	1567.4	9	0	132.5	15
MD13G1193400	MD13G1193400	0	85.749	59.6923	14	43	10	1	325	34.3	6.43	3765.8	3870	3761.6	3792.5	3810.9	3925.5	3686.7	3501.3	3522.7	9	1	128.4	14
MD04G1050100	MD04G1050100	0	85.665	32.8691	17	56	2	1	359	38.5	7.27	16880.6	18037.6	17592.7	17031.9	16104.2	17573.9	16894.3	19018.3	18292.5	7.697	16	155.62	17
MD04G1013400	MD04G1013400	0	85.644	30.3371	20	35	20	1	801	90.1	6.57	8172	8524.9	8357.3	9078.9	7594.1	8528.5	7694.9	9233.2	9128.9	1.818	0	114.35	20
MD15G1296700	MD15G1296700	0	85.637	58.6957	18	40	4	1	276	29.4	8.54	1195.9	1131.3	1144.1	1250.8	1240.4	1144	1113.3	1108.6	1210.7	25.367	0	120.89	18
MD05G1000500	MD05G1000500	0	85.509	47.5862	12	45	12	1	290	31	6.37	6661.3	6710.1	6695.4	6049.1	6315.8	6227.5	6229.6	5968.3	6280.5	16.783	0	158.16	12
MD10G1303600	MD10G1303600	0	85.328	28.0342	19	35	9	1	585	66	7.42	7508.3	7431	7332.2	7358.5	7107.6	7351.2	6744	6620.9	6662.8	2.652	10	113.61	19
MD08G1188900	MD08G1188900	0	85.107	24.9032	17	41	9	1	775	87.4	6.98	10880.6	10768.7	10714.3	9395.7	9709.4	11626.8	9296.6	10804.4	10165.1	1.97	8	138.1	17
MD13G1141700	MD13G1141700	0	85.082	43.5268	17	50	1	1	448	49.1	6.67	88.4	86.4	75.5	72.1	91.8	78.3	69.9	73.9	67.4	5.31	0	142.65	17
MD07G1087500	MD07G1087500	0	85.006	31.962	19	28	10	1	632	70.5	7.85	7409.5	7298.8	7229.3	6361.8	5369.4	4224.2	5027.6	7532.8	7105	2.092	8	95.72	19
MD05G1111200	MD05G1111200	0	85.001	40.1724	18	34	5	1	580	62.8	7.75	5732.5	5267.9	5401.1	5459.6	5690.8	5331.3	6012.2	5757	6254.5	3.072	13	116.22	18
MD10G1283500	MD10G1283500	0	84.955	27.4276	14	39	12	1	587	63.2	6.48	7247.7	7409.7	7318.1	8383.8	8239.5	8377.5	7877.1	7740.5	7808	6.279	2	128.23	14
MD10G1126400	MD10G1126400	0	84.846	38.4615	19	33	2	1	481	54.9	9	7694.7	7261.3	7575.2	8191.7	8362.5	8083.5	8047.7	7689.3	8228.4	3.985	16	98.33	19
MD10G1174100	MD10G1174100	0	84.721	32.19	12	57	12	1	379	40.5	7.14	11940.6	11280.2	11529.9	11162.5	9704.7	8630.4	10841.9	11854.3	11764.8	9	0	190.44	12
MD14G1003200	MD14G1003200	0	84.715	37.6392	16	43	1	1	449	49.5	5.05	33.1	43.4	36.7	26.9	30.3	40.3	44.3	43.9	34.3	12.183	0	133.72	16
MD00G1138300	MD00G1138300	0	84.678	26.227	14	31	3	1	652	70.9	8.27	1065.8	1030.9	1003.2	1062.8	1098.4	1007.7	1108	1045	1146.8	2.248	0	120.36	14
MD11G1190800	MD11G1190800	0	84.65	41.2308	15	50	14	1	325	35.5	7.06	9837.5	9874.2	9968.6	9822	9764.8	9682	9682.7	9167.1	9250.2	9	1	161.67	15
MD12G1116000	MD12G1116000	0	84.647	44.9568	15	35	8	1	347	38.1	5.47	5916.4	5909.7	5863.7	6572.9	6684.2	6498.4	6696.2	6407.1	6698.3	10.007	7	116.72	15
MD13G1093200	MD13G1093200	0	84.528	31.2608	15	38	12	1	579	65.1	4.94	2817.5	2963.1	2849.3	2996.4	7245.4	3209.7	3268.7	3076.8	3029.3	2.325	0	123.72	15
MD08G1029100	MD08G1029100	0	84.5	62.8676	13	42	10	1	272	29.6	6.44	6151.8	6225.9	6292.8	6373.3	6577	6531	6092.6	6016.8	6108.8	11.452	3	157.71	13
MD06G1049800	MD06G1049800	0	84.484	30.411	16	49	3	1	365	39.2	6.09	1251.9	1237.7	1231.9	1146.4	1215.7	1131.5	1377.3	1343.1	1453.9	5.31	0	142.37	16
MD09G1215200	MD09G1215200	0	84.47	26.6147	24	35	10	1	898	102.4	7.61	7170.8	7465.2	7285.4	7277	7157.2	7980.2	6983.7	7872.1	7684.2	1.135	12	103.58	24
MD02G1006000	MD02G1006000	0	84.381	25.9533	23	33	8	1	813	88.7	8.48	1845.2	1888.1	1986.1	1868.2	1801.6	1773.2	2249.2	2136.7	2090.7	1.783	0	92.77	23
MD14G1144700	MD14G1144700	0	84.38	35.2941	17	57	5	1	544	61.3	4.92	6071.3	5746.5	5981.6	6079.3	6465.8	6086.7	6248.7	6132.8	6733.1	4.532	9	179.88	17
MD03G1112600	MD03G1112600	0	84.331	54.9587	11	34	5	1	242	27.4	7.49	6580.3	3527.4	5582.6	3616.5	9236.9	3685.7	3750.4	3725.1	3849.4	15.681	7	120.64	11
MD12G1220200	MD12G1220200	0	84.248	36.9128	19	28	5	1	447	51.4	6.37	6526.1	6293.8	6342.5	6126.2	6381.4	6143.5	6992.4	6716.8	6901	3.307	14	86.74	19
MD15G1051900	MD15G1051900	0	84.245	64.2857	13	55	1	1	238	26.3	9.6	31.6	33.1	29.7	31.6	29.2	31.6	27.7	32	28.8	18.953	0	176.07	13
MD12G1239400	MD12G1239400	0	84.184	47.4286	17	30	8	1	350	39.2	6.7	5986.4	5848.4	5774.1	4920.7	4946.6	4770.4	4372.4	4160.5	4302.1	5.043	7	96.46	17
MD15G1089400	MD15G1089400	0	84.053	34.4828	18	44	11	1	493	54.1	7.17	12368.2	12180.6	12210.8	11634.3	12348.8	11596.7	12014.4	12542.1	12856.9	3.924	8	119.24	18
MD05G1111000	MD05G1111000	0	83.969	39.1775	14	36	2	1	462	50.5	7.36	5373.4	5059.2	5138.8	5206.8	5297.5	4996.1	5220.6	4846.7	5192.7	3.549	12	116.58	14
MD04G1080700	MD04G1080700	0	83.771	28.8783	14	47	14	1	419	44.7	5.16	14756	14885	15212.9	14863.5	13758.2	13078.3	14277.7	14777.8	14826.3	11.023	0	154.45	14
MD02G1119200	MD02G1119200	0	83.745	29.2343	14	31	5	1	431	47.9	8.63	985	973.8	949.9	1082	1102.3	1116.7	944.8	932.7	909.7	3.977	0	103.06	14
MD05G1054800	MD05G1054800	0	83.732	40.4605	11	42	8	1	304	34.6	8.5	9572.2	9300.3	9238.4	7183.5	7969.1	7411.8	8451.7	9631	9111.8	6.667	3	164.39	11
MD05G1166200	MD05G1166200	0	83.687	29.1958	18	32	5	1	572	63.6	5.25	2120.1	2267.1	2195.1	2388.6	2418	2444.2	2362.1	2273.1	2173.1	3.245	0	96.72	18
MD04G1204000	MD04G1204000	0	83.661	27.765	19	31	16	1	868	98.7	5.87	4557.5	4353.1	4521.5	5752	5948.3	5717.6	4422.8	4297.3	4519.8	1.202	1	100.12	19
MD03G1232700	MD03G1232700	0	83.6	30.3435	15	36	8	1	524	56.9	5.26	7461.3	7202.5	7339.2	6839.3	6900.1	6477	7832.8	7366.9	7750.1	4.08	7	129.16	15
MD07G1049400	MD07G1049400	0	83.421	28.341	13	100	7	1	434	46.5	9.26	12490.4	9765.9	11617.3	9343	9832.7	8973.4	10278.1	11087.4	11862.2	12.895	6	328.86	13
MD08G1235900	MD08G1235900	0	83.406	14.0085	20	29	4	1	1649	186.3	6.18	596.7	616.8	621.4	670.1	685.3	714.5	674.9	670.8	648.7	0.562	0	93.27	20
MD15G1135800	MD15G1135800	0	83.399	21.8415	21	35	21	1	934	106.6	6.37	10689.5	11208.7	11157.8	11126.2	10491.9	11680.9	11113.8	11034.3	10717.6	1.709	0	97.86	21
MD15G1332600	MD15G1332600	0	83.372	37.6789	19	31	5	1	629	68.5	6.68	1154.3	1196.1	1140.2	1147.9	1095.5	1089.3	1135.6	1109	1090.9	2.481	0	105.79	19
MD17G1283400	MD17G1283400	0	83.25	40.6404	17	44	4	1	406	44.5	6.14	2098.1	2082.3	2114.6	2288.7	2371.5	2277	2125.2	2074.9	2073.6	5.579	1	126.82	17
MD06G1136900	MD06G1136900	0	83.163	38.9474	11	26	11	1	475	50.7	6.21	4863.5	4590.6	4600.9	4258.3	4377.7	4079.7	4787.4	4570.2	4990.3	4.995	0	100.53	11
MD05G1234400	MD05G1234400	0	83.163	43.5597	16	40	3	1	427	45.2	8.02	4104.4	4005.6	4033.5	4122.3	4000.6	3959.7	3866.3	3548.5	3757.6	4.532	9	120.5	16
MD06G1165400	MD06G1165400	0	83.158	36.5702	14	29	8	1	484	52.6	6.61	4771.9	4563.4	4669.9	4398.8	4517.9	4309.4	5431.3	5433.5	5982.3	4.179	5	94.02	14
MD03G1097200	MD03G1097200	0	83.099	60.8059	14	36	3	1	273	27.8	9.92	8013.9	8582.8	8319.8	8100	7993.1	7951.4	7780.4	7493.2	7339.2	10.103	11	129.08	14
MD01G1115000	MD01G1115000	0	82.895	35.4098	12	27	11	1	305	34.1	7.83	3834.9	3951.6	3938.7	3904.7	4043.3	3861.8	3916	3714.2	3839	6.11	0	94.95	12
MD07G1204500	MD07G1204500	0	82.881	29.4282	18	35	6	1	717	77.7	6.81	970.7	922.9	958.2	931.5	952.8	981.4	967.4	977.4	923.7	1.913	0	117.37	18
MD14G1187400	MD14G1187400	0	82.785	41.3519	16	35	8	1	503	54.6	5.97	1915	1832.7	1873.8	2077.5	2228.3	1984.8	2038.9	1844.4	2036.3	3.184	0	131.53	16
MD07G1011500	MD07G1011500	0	82.727	35.3952	17	28	12	1	582	66	7.27	5552.3	5468	5627.8	5688.4	5849.3	5726.3	5641.8	5393.4	5692.8	2.529	5	105.75	17
MD09G1002800	MD09G1002800	0	82.713	20.3722	18	32	14	1	1021	114.6	6.52	3798.1	3700.2	3722.1	3916.6	3888.9	3725.2	3891.9	3644.9	3797.2	1.132	2	118.75	18
MD17G1113200	MD17G1113200	0	82.638	22.5806	15	28	1	1	806	91.6	5.48										1.259	0	96.22	15
MD06G1235500	MD06G1235500	0	82.61	32.8713	15	43	11	1	505	56.5	5.69	10376.6	10598.8	10523.4	12602.9	12771.1	12472.5	12371.8	11965.5	12426.8	3.642	4	143.66	15
MD04G1204500	MD04G1204500	0	82.576	22.8538	17	33	16	1	862	97.6	5.63	4453.2	4799.5	4703.1	4555.3	4694.8	4842.5	4373.1	4348.9	3952.8	1.31	0	95.85	17
MD11G1010700	MD11G1010700	0	82.497	36.1874	18	30	9	1	619	66.4	8.56	5271.6	5344.1	5349.9	5328.7	5478.2	5404	6011.2	5698.5	6023.8	2.318	9	103.84	18
MD09G1156400	MD09G1156400	0	82.418	30.7393	14	37	3	1	514	56.8	8.7	1818	1842.4	1919.8	1876	1849.6	1863	1889.9	1755.9	1722.7	4.125	0	120.62	14
MD03G1173800	MD03G1173800	0	82.37	26.462	20	34	6	1	684	77	9.17	9187.7	8824.7	9066.3	9048.3	9069	8959.9	9745.5	9175.8	9755.7	2.162	14	101.42	20
MD02G1185100	MD02G1185100	0	82.291	57.6087	18	38	4	1	276	29.5	8.79	11296.2	12642.1	12133.5	11015	11209.9	14649	10392.8	12339.9	11241.6	22.357	13	113.3	18
MD17G1142900	MD17G1142900	0	82.193	30.8594	15	35	4	1	512	56.5	8.7	4623.8	4773.4	4777.4	4880.3	4877.3	5132.9	5009	4901.5	4602.6	3.758	10	121.32	15
MD14G1108600	MD14G1108600	0	82.129	19.4013	16	36	1	1	902	100.1	5.19	296.2	277.6	273.5	276.3	295	282.4	261.8	259.5	252.5	1.438	0	126.33	16
MD03G1288200	MD03G1288200	0	82.119	46.9248	17	37	4	1	439	49.1	8.62	7977	5984.6	7719.7	6321.4	6854.4	6422.2	6115.9	7287.8	7213.5	4.722	13	106.02	17
MD09G1264700	MD09G1264700	0	82.075	46.7925	13	42	5	1	265	29.3	8.66	5921.9	6008.2	6101	5496.1	5737.7	5580.5	6228.4	6215.8	6086.2	6.197	8	126.45	13
MD04G1081800	MD04G1081800	0	82.015	23.765	17	25	17	1	749	82.7	5.63	5083.3	5021.7	5043.7	4883.5	4981.3	4913	5596.1	5349.6	5453.2	1.404	0	82	17
MD11G1192000	MD11G1192000	0	82.002	26.27	19	32	5	1	689	77.5	9.1	1292.7	1239.9	1219.5	1293.9	1342.2	1301	1255	1164.4	1215.6	1.988	0	104.4	19
MD05G1099800	MD05G1099800	0	81.979	45.9877	14	32	4	1	324	35.5	7.28	5066.5	5223	5218.5	5706.5	5726.5	5710.6	5541.7	5520.2	5335.6	8.12	10	109.64	14
MD01G1037700	MD01G1037700	0	81.938	52.9644	15	45	2	1	253	28.4	5.29	4804.6	4372.2	4523	5062.3	5232	4876.3	4823.5	4536.9	5001.9	11.115	10	135.49	15
MD17G1232500	MD17G1232500	0	81.859	26.8707	13	42	2	1	588	63.3	7.12	1202.1	1253.4	1255.2	1149.6	1171.5	1247.9	1250.4	1203.9	1190.6	2.888	0	144.1	13
MD04G1042400	MD04G1042400	0	81.791	47.1125	13	23	12	1	329	35.4	5.81	2596.2	2619.6	2619.7	3282.3	3331.1	3205.5	2765.1	2648.7	2608.9	4.843	0	83.85	13
MD04G1146400	MD04G1146400	0	81.785	27.3325	18	27	4	1	761	85	8.81	980.8	1046	1051.9	1033.4	1061	1111.8	985.5	935.5	924.8	1.31	0	86.39	18
MD09G1146300	MD09G1146300	0	81.767	51.1194	13	51	9	1	268	28.7	8.59	12506.9	8662.5	8649.9	7993.8	7261.5	7498.4	8538.7	10345.9	10863.8	10.053	4	153.59	13
MD01G1102600	MD01G1102600	0	81.638	30.4854	12	29	6	1	515	57.2	5.96	5859.5	5678.8	5754.7	5855.1	5048.5	5642.7	5080.7	4788.7	5016.3	4.736	6	98.36	12
MD02G1312800	MD02G1312800	0	81.561	41.2698	13	38	1	1	252	27.8	9.35	754.6	857.9	887.6	929.1	913.6	964.9	870.6	856	741.8	12.503	0	118.5	13
MD11G1052800	MD11G1052800	0	81.521	32.9247	16	29	1	1	571	61.5	6.86	354.3	346	353.7	341.8	320.9	332.7	413.3	394.4	408.6	2.427	0	106.5	16
MD12G1033700	MD12G1033700	0	81.362	29.8851	14	32	14	1	609	66.4	7.03	6069.2	6079.1	5947.9	6083.3	6169.4	6195.2	6274.8	6045	6276.8	2.162	0	125.63	14
MD17G1098600	MD17G1098600	0	81.305	31.9149	16	40	6	1	470	51.1	8.59	13018.1	13042.1	13222.4	10563.9	10825	10684.4	10834.1	11140.7	11197.3	4.623	11	103.62	16
MD13G1207900	MD13G1207900	0	81.295	41.6842	16	28	16	1	475	51.3	5.59	7047.1	6437.6	6648.3	6252.7	6236.4	5956.3	6742.4	6398.6	6753.4	3.977	0	91.43	16
MD15G1407100	MD15G1407100	0	81.189	18.806	19	31	6	1	1005	109	5.33	1938.8	1906.5	1851	2018.2	2063.4	2004.9	1855.4	1774	1802.2	1.626	0	100.07	19
MD04G1069200	MD04G1069200	0	81.164	35.914	13	31	2	1	465	50.9	6.4	6977.3	6751.6	6571.8	6605	5927.7	6816	6143.9	5949.6	5926.6	3.977	11	116.15	13
MD03G1108200	MD03G1108200	0	81.029	49.7674	8	49	5	1	215	23.4	5.3	6854.5	6873.3	6750.8	6262.4	6558.3	6534.8	7061.3	6898.1	7030.1	22.714	3	169.86	8
MD06G1234200	MD06G1234200	0	80.819	29.9663	14	29	5	1	594	61.8	5.67	5002.1	4930	4887.4	4637.1	4665.9	4629.6	5357.1	5205.2	5280.6	2.529	7	100.72	14
MD15G1242600	MD15G1242600	0	80.804	34.9345	14	32	14	1	458	49.4	8.37	5664.8	5753.2	5687.4	5819.8	5988.6	6003	6232.1	5945.8	5798.7	3.281	0	103.59	14
MD01G1071500	MD01G1071500	0	80.719	41.165	17	29	17	1	515	57.5	7.33	4456.3	4923.3	4674.9	4564.7	4482.7	4795.6	4573.5	4503.2	4259.8	3.453	0	95.46	17
MD11G1145400	MD11G1145400	0	80.717	26.8739	14	37	6	1	547	62.1	5.91	8562.4	8339.6	8341.7	7750.8	7871.6	7676	7834.8	7503.9	7696.8	2.325	8	115.98	14
MD17G1066300	MD17G1066300	0	80.561	5.32103	22	27	5	1	5093	565.1	6.11	4815.2	4848.7	4860.7	5315.7	5360.1	5537.4	5258	5295	5265.8	0.183	15	82.4	22
MD13G1123100	MD13G1123100	0	80.515	45.5598	11	60	10	1	259	27.4	9.33	8087.2	7304.7	7391.1	7084	7350	6865.5	7419.9	7428.7	7431.6	7.254	1	252.51	11
MD02G1258400	MD02G1258400	0	80.511	41.7266	16	31	5	1	417	46.4	6.71	12106.4	10676.9	11060.4	8476.1	9110.2	8208.8	9434.8	11303.8	12301.8	4.08	11	101.19	16
MD04G1004900	MD04G1004900	0	80.501	38.3065	15	34	15	1	496	53.5	6.19	8429.2	6106.3	7382	4932.6	5553.9	6591.5	5156.2	7179.9	6737.2	2.728	0	110.32	15
MD05G1123400	MD05G1123400	0	80.499	37.0062	18	29	1	1	481	54.9	9	180.4	156	164.6	180.9	181.6	159.4	184.1	165.6	215.3	3.245	0	92.69	18
MD11G1152200	MD11G1152200	0	80.442	23.1397	21	27	20	1	981	109.3	9.51	4992.1	4948.1	4957.1	4805.5	4853.6	4688.4	4830	4622.5	4923.7	1.035	0	86.04	21
MD16G1135200	MD16G1135200	0	80.099	31.25	17	30	2	1	640	72.7	6.6	194.1	212.4	218.5	188.4	194.4	196.4	187.8	202	177.5	1.619	0	98.71	17
MD06G1137700	MD06G1137700	0	80.076	45.3488	15	37	7	1	258	29.4	10.24	8891.2	8820.7	8985.1	11406.5	12155.8	9797.6	12995.4	16615.6	14651.7	9.89	8	105.8	15
MD00G1080700	MD00G1080700	0	80.048	36.2345	16	30	7	1	563	61.6	7.44	2488.7	2483	2474.6	2499.7	2510.3	2476.3	2624	2591	2493	3.03	0	105.25	16
MD17G1057300	MD17G1057300	0	79.998	67.8322	12	51	1	1	143	15.9	10.2	1841.9	1745.4	1803.1	1911	1895.9	1845.2	1940.3	1854.3	1965.9	53.117	0	146.47	12
MD05G1187700	MD05G1187700	0	79.98	36.5915	13	34	2	1	399	43.7	9.22	3256.8	3214.8	3311.5	3485.8	3587.5	3441.7	3589.4	3391.6	3579.9	2.831	11	109.63	13
MD09G1103800	MD09G1103800	0	79.941	29.6078	14	34	14	1	510	57.3	5.06	8578.8	7247.1	7581.6	5808.2	6809.3	5608.9	6877.2	7733.3	9216.5	3.948	0	125.8	14
MD11G1273000	MD11G1273000	0	79.64	30.58	19	33	3	1	569	63.8	6.32	1380.8	1293.7	1341.8	1375.4	1448.4	1357.4	1377.3	1420.3	1482.6	2.831	0	85.48	19
MD08G1103900	MD08G1103900	0	79.606	55.144	12	29	5	1	243	26.8	6.93	3094	3196.6	3204.6	3079.5	3197.6	3172.5	3078.3	2899.5	2839.2	8.006	8	115.74	12
MD12G1035600	MD12G1035600	0	79.533	50.8299	16	24	5	1	482	50.7	5.94	602.8	634	605.7	486.9	519	535.2	501.3	511.1	464.5	3.417	0	101.9	16
MD10G1257300	MD10G1257300	0	79.477	24.1379	16	30	7	1	725	82	9.36	7309.2	7121.2	7255.1	7173.3	7516	7264.2	7704.5	7299.2	7233.5	1.955	10	97.35	16
MD03G1161100	MD03G1161100	0	79.467	18.2632	21	30	1	1	1117	131.2	5.9	658.9	650	655	615.5	622.7	611.8	602.6	628.2	609.7	0.909	2	91.21	21
MD05G1272300	MD05G1272300	0	79.423	46.9543	19	28	3	1	394	44.4	6.86	10020.3	9951	9899.1	9553.1	9663.8	9589.8	10759.8	10218.7	10495.7	5.225	15	90.43	19
MD04G1196000	MD04G1196000	0	79.398	35.283	17	33	1	1	530	58.3	5.33	94.7	113.6	102	111.8	108.2	124.2	120.2	103.3	97.1	5.043	0	121.32	17
MD06G1201200	MD06G1201200	0	79.339	43.5484	12	35	10	1	372	41.7	6.48	3454.4	3575.1	3505.8	3804.8	3830.1	3944.4	4058.9	3853.2	3841.8	2.981	0	128.01	12
MD17G1145600	MD17G1145600	0	79.336	19.0476	17	31	1	1	1029	114.3	5.78	18.3	17.5	18	16.3	20.1	18.3	17.7	22.1	15.9	1.007	0	113.19	17
MD10G1294300	MD10G1294300	0	79.225	26.1745	17	27	6	1	745	81.5	6.27	6810.2	6827.8	6685.7	7391.2	7026.3	6937.6	6880.4	7010.8	6839	1.716	11	89.27	17
MD15G1003900	MD15G1003900	0	79.224	35.5634	18	66	6	1	284	32.8	5.41	3010.5	3095.7	3195.5	5821.3	3900.5	4877.6	2713.2	3236.8	3126.6	30.623	0	167.13	18
MD07G1005300	MD07G1005300	0	79.18	54.5064	18	39	3	1	233	26.1	10.11	7440.9	7208.8	7233	8467.1	8519.4	8483.5	9208.4	8884.8	9216.1	9	15	118.81	18
MD08G1193600	MD08G1193600	0	79.139	57.9365	15	45	9	1	252	28.4	4.87	4036.2	3831.7	3811.3	3887.3	4192.4	4016.5	4001.4	3887.3	4264.9	10.007	0	140.24	15
MD03G1198000	MD03G1198000	0	78.911	30.0518	18	34	18	1	579	63.7	6.99	5755.5	6109.3	6029.4	5992.8	5983.7	6156.7	6334.3	6099.2	5997.5	2.234	0	116.4	18
MD01G1157700	MD01G1157700	0	78.899	47.2924	12	48	7	1	277	30.8	5.53	5236.6	5464.9	5337	3237.8	3233.1	3221.1	4821.8	4454.9	4509.6	13.125	1	165.23	12
MD13G1078700	MD13G1078700	0	78.896	45.2899	12	46	5	1	276	29.6	7.71	8888.8	8974.7	9181.2	8592.7	8572.9	8457.9	8730	8379.2	8550.7	42.94	7	158.25	12
MD13G1125300	MD13G1125300	0	78.879	32.9759	10	52	2	1	373	39.8	5.63	625.8	635.8	604.9	719.6	725	727.4	651.4	627.5	614.8	5.31	0	201.53	10
MD17G1217100	MD17G1217100	0	78.876	20.2297	22	26	13	1	1132	124.7	7.14	7334.3	7135.9	7229	6739.8	6768.2	6639.2	6832.7	6568.7	6873.6	1.202	8	83.96	22
MD07G1262800	MD07G1262800	0	78.858	21.4351	24	32	6	1	1101	125.1	7.08	9637.4	9802.8	9719.2	10751.2	10966.5	10809.1	11350.5	10930.7	10814.6	1.098	18	96.9	24
MD10G1004600	MD10G1004600	0	78.833	19.8464	16	36	5	1	781	85	6.18	730.5	785.7	773.7	835.6	793.3	830.6	909.7	862.9	847.3	1.318	0	110.48	16
MD16G1061600	MD16G1061600	0	78.796	40.5556	15	30	5	1	360	41.1	6.05	5873.3	5869	5822	5731.6	5769	5653.8	5524.8	5234.3	5329.4	6.279	10	102.09	15
MD02G1148900	MD02G1148900	0	78.775	24.8841	13	43	3	1	647	71.3	6.86	857	824.9	798.6	805.4	825.5	848.4	783.7	760.3	758	1.555	0	164.72	13
MD06G1087800	MD06G1087800	0	78.77	19.3798	17	35	2	1	903	100.3	5.22	6341.4	6264.9	6212.2	6579.9	6665	6518.2	6122.3	5840.6	6251.3	1.438	15	120.74	17
MD01G1071900	MD01G1071900	0	78.622	50	8	69	8	1	150	16.5	5.55	7307	7831.5	7787.6	9927.7	10204	10264	10322.3	10005.7	9567.4	48.239	0	220.67	8
MD15G1095600	MD15G1095600	0	78.609	20.749	20	31	3	1	988	109.1	6.68	138.9	147.2	138.3	145.2	128.1	138.4	115.8	121.4	115.7	1.352	0	103.33	20
MD02G1271700	MD02G1271700	0	78.517	49.2918	12	56	8	1	353	37.1	4.64	14029.1	11771.5	13648.4	12346	12542.6	12363.4	12978.3	12506.9	13015.4	5.723	5	167.88	12
MD10G1192300	MD10G1192300	0	78.502	32.1185	13	27	6	1	439	47.9	7.01	5700.8	6213.8	6083.3	5699.1	5532.6	5831.6	5947.5	5810.1	5564.2	3.437	7	86.78	13
MD00G1076300	MD00G1076300	0	78.501	33.218	16	53	5	1	578	65.6	4.91	665.1	694.4	660.6	717.7	782.6	754	694.9	647.1	620.9	2.981	0	173.03	16
MD11G1155000	MD11G1155000	0	78.099	19.5098	16	28	6	1	1020	113.7	6.27	3480.4	3498.1	3497.9	3677.2	3772.2	3650.4	3500.2	3317.6	3444.3	1.026	9	91.07	16
MD15G1294800	MD15G1294800	0	78.061	33.8496	15	53	15	1	452	49.6	5.96	9810.7	10518.4	10066.7	8752.8	8569.6	9078.8	10922.7	10688	9942.4	3.85	0	180.21	15
MD12G1158200	MD12G1158200	0	77.997	59.901	13	42	10	1	202	22.5	7.33	5826.7	5985.5	5981.4	5814.7	6006.5	6067.3	6056.6	5983	5836.9	22.714	4	133.24	13
MD05G1284900	MD05G1284900	0	77.967	29.7959	9	35	9	1	245	27	9.96	5471.6	5556	5430.2	5350.5	5332.9	5476.4	5763.1	5433.7	5273.5	9	0	139.84	9
MD01G1023900	MD01G1023900	0	77.814	32.9527	17	27	17	1	613	66.7	5.31	5142	5116.2	5053	5180.7	5317.3	5305.3	5142.5	4948.5	5050.5	1.649	0	99.38	17
MD10G1288200	MD10G1288200	0	77.782	19.434	21	26	1	1	1060	120.5	7.03										0.778	0	87.06	21
MD09G1047200	MD09G1047200	0	77.695	45.0909	10	43	7	1	275	29.3	8.48	2607.1	2486.9	2551	2436.8	2536.5	2447.6	2463.7	2377	2564.6	11.743	0	153.26	10
MD08G1187400	MD08G1187400	0	77.662	53.7879	15	46	4	1	264	29.6	4.84	3540.5	3431.4	3465.7	4060.2	4185.5	4198.6	3544.9	3625.4	3480.1	7.432	5	138.49	15
MD09G1004400	MD09G1004400	0	77.642	34.8649	14	48	7	1	370	39.6	9.29	9261.5	9068.6	9867.3	10319.8	10370.3	10329.8	9916.8	9443.6	9783.9	7.432	8	135.14	14
MD02G1130800	MD02G1130800	0	77.586	42.6997	13	32	8	1	363	40.5	8.6	7914.3	7691.6	7540.2	6578.5	6633	6489.7	7868.7	7552	7616.7	2.981	5	109.88	13
MD16G1157500	MD16G1157500	0	77.504	33.9789	15	30	15	1	568	60	6.83	5312	5631.7	5461.5	5316.8	5313.6	5486.3	5176.6	5210.7	4880.2	2.665	0	103.21	15
MD05G1168600	MD05G1168600	0	77.487	60.1208	15	27	10	1	331	34.6	8.92	4490.5	4389	4514.1	4466.3	4574.6	4320.3	4420.4	4288.2	4546.9	8.085	5	88.07	15
MD07G1073000	MD07G1073000	0	77.474	34.5351	14	50	1	1	527	57.8	6.95	13.8	10.7	18.3	13.2	14.5	16.9	10.4	15	11.3	2.415	0	150.29	14
MD12G1239000	MD12G1239000	0	77.457	39.8281	15	24	6	1	349	38.8	6.02	1989.3	1980.5	2012.1	1559.6	1526.4	1467.6	1381.3	1397.7	1347.9	4.125	0	81.42	15
MD09G1064000	MD09G1064000	0	77.332	67.8322	12	48	1	1	143	15.9	10.14	13060.7	14769.2	14377.9	15281.1	13742.8	13885.8	15106.8	15307.5	13786.3	53.117	11	138.53	12
MD10G1123500	MD10G1123500	0	77.329	25.1621	16	37	9	1	771	81.6	9.29	8074.3	9076.6	8842.4	10504.6	8839.7	10728.9	8594.6	9233.2	8886.9	2.481	7	132.2	16
MD06G1009000	MD06G1009000	0	77.309	31.7073	14	64	2	1	492	56.9	7.17	374.9	351	379.3	298.4	305	306.3	341.9	321.3	316.5	2.162	0	203.43	14
MD15G1085100	MD15G1085100	0	77.269	55.144	12	27	5	1	243	26.7	7.43	757.7	773.1	750.5	778.9	804.3	796.8	814	775.3	764.3	7.111	0	109.42	12
MD02G1316700	MD02G1316700	0	77.196	49.3562	17	38	1	1	233	26.1	10.1	1869.4	1918	1832.2	2084.6	2135.6	2237.1	2706.2	2634.4	2587.2	8.152	1	117.41	17
MD05G1154700	MD05G1154700	0	77.099	13.8004	16	25	16	1	1413	151.6	7.11	3394.8	3473.4	3425.9	3402.9	3469	3541.5	3272.3	3276.1	3221.6	0.865	0	75.87	16
MD15G1329000	MD15G1329000	0	77.094	32.438	13	39	7	1	484	51.8	8.5	7763.4	6940	7174.8	7273	7258	6826.4	6875.7	6562.6	7547.6	2.57	6	133.86	13
MD15G1373400	MD15G1373400	0	77.083	54.7529	15	44	4	1	263	29.6	4.84	1179.2	1242.6	1192.5	1322	1370.5	1482.6	1261.9	1219.4	1126.9	7.432	0	132.15	15
MD06G1189000	MD06G1189000	0	76.955	29.7248	16	33	7	1	545	60.7	6.92	6970.3	6989.6	6958	5773.3	5853.8	5756.3	7064.3	6596.3	6850.3	2.938	9	105.03	16
MD17G1162000	MD17G1162000	0	76.919	21.327	25	33	25	1	1266	141.5	5.87	8462.4	8524.3	8510.7	8522.6	8691.9	8625.2	8420.4	7942.3	8207.2	0.862	0	81.69	25
MD14G1111300	MD14G1111300	0	76.881	37.8378	15	32	14	1	481	52.6	7.84	5045.9	4921.5	4886.9	4455.5	4507.1	4444.8	4802.9	4649.9	4949.1	3.03	0	87.99	15
MD16G1246400	MD16G1246400	0	76.546	45.7143	15	44	8	1	245	28.4	9.91	4438.1	4280.3	4289.5	3208.9	4006.8	3238.9	3683.3	4977.7	4535.7	11.115	0	123.49	15
MD16G1059200	MD16G1059200	0	76.361	51.9553	15	56	6	1	358	40.6	5.96	655.8	687.2	698.1	816	801	835.6	779	770.7	717.7	6.814	0	139.35	15
MD10G1145800	MD10G1145800	0	76.223	40.5797	8	32	4	1	276	29.7	4.37	2004	2049.8	2056.9	2247.1	2323.6	2265.1	2292.6	2274.4	2226	20.544	0	114.43	8
MD05G1099400	MD05G1099400	0	76.15	22.0698	15	29	14	1	802	87.1	6.87	11576	11662.8	11389.9	6542.3	7254	7969.6	9369.8	9761.7	9355.8	1.698	1	86.05	15
MD01G1148900	MD01G1148900	0	76.126	27.1028	10	44	2	1	321	34.2	5.47	10985.3	10953.6	10825.8	8495	8840.2	8710.4	16583.5	9086.5	9246.4	10.103	8	148.23	10
MD05G1114400	MD05G1114400	0	76.109	54.4959	13	36	8	1	367	40.1	4.83	5228.9	5536.8	5497.7	5949	5926.9	6115.3	5990.1	5827.3	5785.5	9	5	127.47	13
MD05G1237000	MD05G1237000	0	76.077	35.3765	16	31	2	1	571	61.6	6.86	8731	8454.2	8514.2	8852.7	8804.2	8395.2	8794.1	8394.7	8978.6	3.549	15	92.96	16
MD07G1054400	MD07G1054400	0	76.056	43.3657	13	50	7	1	309	34.8	6.68	5771.5	5421.8	5479	5561.2	5657.1	5546	6334.6	6112	6452.1	5.918	6	182.08	13
MD11G1213600	MD11G1213600	0	76.009	17.5277	10	30	3	1	542	59	5.21	3295.2	3000.9	3058.4	3000.8	3011.9	2797.6	2768.7	2606.8	2732.6	2.695	5	103.92	10
MD09G1179900	MD09G1179900	0	75.998	46.748	13	46	1	1	246	27.3	6.07	6917.3	7446.9	7223.5	7614.1	7459.5	7501.2	7711.3	7290.6	7197.9	11.589	12	154.07	13
MD15G1214900	MD15G1214900	0	75.959	51.417	12	45	2	1	247	27.4	9.6	410.2	397.1	401.7	506.1	533.3	513.5	459.5	437.5	500.7	11.452	0	156.04	12
MD17G1165500	MD17G1165500	0	75.889	46.748	13	46	1	1	246	27.3	6.07	145.6	130.5	146.7	138	139.2	132.5	143	131.4	135.6	11.589	0	154.18	13
MD01G1054200	MD01G1054200	0	75.758	36.0236	14	25	2	1	508	58.1	8.4	3599.2	3661.6	3577.4	3526.7	3620.7	3568.3	3578.2	3415.2	3378.7	2.252	12	90.19	14
MD08G1029500	MD08G1029500	0	75.666	58.4416	15	36	2	1	308	34	6.28	1452.1	1559	1579.7	1950.1	1779.2	2115.2	1227.4	1216.7	1159.9	6.11	0	110.94	15
MD07G1043000	MD07G1043000	0	75.647	59.1093	14	30	7	1	247	27.6	6.86	6371.4	6703.6	6900.7	8149.7	6423.7	5765	6269	7839.1	7747.7	23.484	7	109.61	14
MD15G1199100	MD15G1199100	0	75.475	26.8817	11	30	1	1	465	53	6.86	176.9	177.1	173.2	178.8	185.2	159.6	188.6	166.6	185.5	2.695	0	96.56	11
MD14G1022400	MD14G1022400	0	75.441	47.6091	16	24	5	1	481	50.5	5.69	3576.2	3746.9	3617	3307.2	3272.2	3372.3	3422.7	3416.9	3358.4	3.642	11	94.34	16
MD07G1026300	MD07G1026300	0	75.401	41.9355	12	25	12	1	465	51.8	6.42	3185.7	3208.7	3296.8	3216.5	3292.5	3201.2	3499.4	3271.7	3278.9	2.472	0	87.33	12
MD05G1134300	MD05G1134300	0	75.289	34.7905	11	28	5	1	549	58.2	4.79	2210.5	2620.8	2413.9	2658.6	2517.6	2694.1	2507.8	2390	2169.7	4.179	7	110.27	11
MD17G1017200	MD17G1017200	0	75.269	45.3287	10	35	1	1	289	31.8	9.61	10121.5	7599.8	7132.7	5216.2	5727.7	5223.7	5957.3	5319	7372.6	5.31	10	138.62	10
MD02G1001200	MD02G1001200	0	75.205	29.7479	16	27	3	1	595	66.9	6.25	633.1	651.7	630.1	761.2	766.8	804.7	723.8	684.7	656.6	2.082	0	90.18	16
MD07G1210400	MD07G1210400	0	75.184	60	13	49	5	1	155	17.5	6.37	15518.8	6680.5	7025.6	7191.1	7341	3402.2	14420.9	6916.5	7312.7	55.234	0	121.5	13
MD16G1103000	MD16G1103000	0	75.173	32.4324	15	32	3	1	481	53.4	6.46	6183	6461.1	6308.7	6222.5	6203.9	6408.6	6638.9	6631.3	6398.1	4.08	12	107.89	15
MD16G1094200	MD16G1094200	0	75.05	25.729	15	32	6	1	583	65.7	6.14	5330.9	5320.6	5281.5	5881.7	6105.4	6032.1	6812.6	6467.7	6637.5	2.092	9	94.76	15
MD04G1096100	MD04G1096100	0	75.043	34.058	14	35	2	1	414	45.2	6.87	9639.3	9102.5	9137.8	9270.9	9134.9	8855	9362.5	8901.8	9158.7	5.31	13	124.66	14
MD04G1116400	MD04G1116400	0	75.042	21.9191	19	29	14	1	1063	116.2	5.43	4015.4	4157.2	3974.6	4359.1	4402.4	4480.9	4009.5	3787.3	3741.7	1.041	4	93.93	19
MD06G1131600	MD06G1131600	0	75.006	11.6809	14	30	8	1	1053	118.3	5.88	2646.7	2767.6	2843.9	2929.2	2924.7	2947	2757.6	2753	2714.4	0.931	0	94.35	14
MD00G1083500	MD00G1083500	0	74.967	26.834	11	27	3	1	518	58.6	6.98	219.1	210.7	222.4	205.3	240.8	215.9	242.6	244.7	267.6	2.831	0	103.38	11
MD09G1175600	MD09G1175600	0	74.859	41.3333	13	57	2	1	300	32.7	5.38	2384.5	2645.2	2601.1	2855.9	2948.6	3112.2	2973.7	2609.8	2816	11.328	0	180.81	13
MD07G1215800	MD07G1215800	0	74.843	27.1028	10	44	2	1	321	34.2	5.47	2952.6	3026.8	2817.9	3306	2063.8	3742.5	2095.6	3215.5	2992.1	10.103	0	149.05	10
MD05G1203100	MD05G1203100	0	74.75	37.5984	16	29	7	1	508	57.7	8.18	4262.8	4328.4	4349.2	4825.3	5061.6	4959.1	4374.7	4200.1	4327.7	2.615	9	92.72	16
MD09G1139200	MD09G1139200	0	74.714	35.1248	13	29	7	1	521	57.6	7.39	5964	6023.8	6103.7	7278.5	7368.4	7516.3	6834.8	6569.7	6464.7	2.257	6	106.71	13
MD12G1116100	MD12G1116100	0	74.671	37.6	14	35	2	1	375	40.8	6.84	635.5	519.2	549.5	558.1	612	516	559.5	558.7	674.1	6.197	0	122.04	14
MD02G1099800	MD02G1099800	0	74.664	45.1163	13	70	8	1	215	23.5	9.35	13248.7	14168.6	13421.9	11855.6	11506.3	11807.3	13545	13204	12771.7	11.589	5	229.19	13
MD13G1140600	MD13G1140600	0	74.64	31.7536	19	30	4	1	633	71.8	6.37	7552	8453.9	7909.5	8559.5	6742.6	9038.3	7172.6	7814.8	7397.1	1.492	15	87.78	19
MD14G1092100	MD14G1092100	0	74.507	51.8072	13	29	13	1	249	27.4	6.09	8321.3	7861.9	8077.3	8487.6	8359.8	8133.6	8512	8154.6	8808.2	7.254	0	96.84	13
MD01G1162700	MD01G1162700	0	74.452	54.5455	11	35	7	1	319	34.2	8.94	4731.2	5228.8	5027.4	4842.5	4782.1	4895.8	4033.3	3894.8	3661	9	2	111.73	11
MD02G1258600	MD02G1258600	0	74.393	44.6254	12	29	5	1	307	34.9	7.9	1626	1739.1	1666.2	1916.8	1878.2	2016.1	1843.7	1820.5	1718.1	5.918	0	100.32	12
MD06G1106100	MD06G1106100	0	74.383	27.8788	20	33	20	1	660	73.6	6.57	9711.6	9070.3	9256.5	8800	9106.7	8568.1	9019	8632.7	9494.6	2.863	0	100.58	20
MD06G1193800	MD06G1193800	0	74.301	41.4044	13	26	13	1	413	43.5	7.97	6000.9	6051.1	6111.3	6372.7	6069.3	6087.5	5877.3	5670.8	5812.5	4.298	0	96.58	13
MD08G1069600	MD08G1069600	0	74.299	29.156	12	42	3	1	391	42.5	8.41	7938.8	7731.3	7640.1	7015.9	7011.5	6959.1	7745.3	7331	7368.2	5.105	9	133.19	12
MD10G1081300	MD10G1081300	0	74.29	38.5321	14	34	5	1	436	48.9	6.32	1464.9	1310.3	1329.1	1331.4	1424.6	1278.6	1319.4	1298.3	1515.1	3.532	0	130.83	14
MD03G1086500	MD03G1086500	0	74.031	28.1134	17	24	4	1	811	88.6	8.38	2492.7	2758.9	2560	2735.8	2777.4	2626.8	2698.9	2495.7	2724	1.154	12	92.13	17
MD09G1016800	MD09G1016800	0	73.958	47.1223	10	31	1	1	278	30.5	9.36	10.8	10.7	11.9	11.5	12.7	10.1	13.1	10.6	14.3	5.813	0	113.61	10
MD13G1063100	MD13G1063100	0	73.89	39.4667	14	27	4	1	375	42.6	5.27	423.5	394.9	415.1	441.4	433.1	414.9	379.8	380.7	372	5.21	0	94.62	14
MD03G1004700	MD03G1004700	0	73.884	16.5022	17	32	3	1	1115	123.3	4.86	5127.1	5138.7	5132.8	5293.8	5433	5406.5	5562	5337.9	5438.7	1.179	13	91.18	17
MD05G1281900	MD05G1281900	0	73.796	41.6894	13	32	11	1	367	40.7	9.2	6320.5	6080	6176.3	6282.5	6424.2	6268.4	6590	6238.9	6602.8	4.125	2	94.17	13
MD07G1072900	MD07G1072900	0	73.737	38.5199	16	31	3	1	527	57.7	6.61	3104.4	3087	3158.8	2890.4	2877	2856.8	3154.5	3012.8	3159.9	2.7	8	92.25	16
MD08G1207000	MD08G1207000	0	73.681	30.9119	15	21	15	1	647	71.9	6.99	2206.2	2349.5	2343	3029.1	2954.4	3089.6	2682	2569.3	2391	1.848	0	79.85	15
MD09G1200000	MD09G1200000	0	73.67	27.7778	17	44	4	1	540	59.4	7.37	2164.9	2050.2	2127.6	2328.9	2307.4	2271.6	2267.5	2150.2	2262	2.615	1	134.15	17
MD02G1001800	MD02G1001800	0	73.652	33.4988	12	34	5	1	403	44.4	8.44	838.6	758.1	777	735.7	792.4	768.9	839.5	846.9	863.8	4.055	0	119.01	12
MD09G1060600	MD09G1060600	0	73.644	35.4486	16	36	16	1	457	49.8	9.1	7191.5	6983.1	7032.7	6687.8	7011.8	6753.7	7101	6836.2	6997.1	3.125	0	109.54	16
MD02G1029600	MD02G1029600	0	73.618	45.1923	16	28	10	1	312	33.8	5.31	7271.7	7278.8	7342.2	5757.3	6059.1	6006.1	5698.8	5700.7	5305.2	4.298	5	100.88	16
MD01G1206000	MD01G1206000	0	73.336	46.9453	15	24	3	1	311	32.9	10.13	4324.4	4242.2	4385	4391.5	4475.6	4301	4797.2	4673.1	5103.3	5.422	11	82.71	15
MD02G1194500	MD02G1194500	0	73.277	40.2778	12	27	6	1	360	38	7.99	4794.1	4866.5	4830.8	5816.3	3743.4	6045	3667.1	5138.7	4903.5	5.813	5	91.44	12
MD14G1239300	MD14G1239300	0	73.165	31.8396	12	39	5	1	424	46.4	6.57	9922.7	10377.6	10005.9	10081.8	9860.5	10251.2	10323.5	10049.5	9865.5	3.417	8	128.52	12
MD15G1376800	MD15G1376800	0	73.081	20.3297	15	31	7	1	910	102.6	7.47	2362.8	2232.9	2353.7	2564.7	2625.5	2562.6	2417.5	2298.5	2560	1.288	0	100.29	15
MD05G1338100	MD05G1338100	0	73.052	26.1484	13	30	13	1	566	64.4	5.27	8193.3	8159.9	7999.5	8972.8	8040.2	8323	7685.6	8519.5	9127.4	2.332	0	84.97	13
MD05G1348800	MD05G1348800	0	73.036	53.6585	11	33	2	1	246	27.1	7.33	726.6	783.6	766.9	667.9	686.9	674.2	755.3	725.8	687.2	10.22	0	110.5	11
MD05G1187100	MD05G1187100	0	73.026	13.2589	18	25	13	1	1433	162	8	5908.8	5887.7	5522.6	2691.9	3836.2	7223.4	3571.7	5406.6	5613.3	0.707	0	81.16	18
MD07G1109500	MD07G1109500	0	72.983	36.3636	17	31	6	1	374	39.6	7.37	7077.7	7435.4	7503.9	7639.8	7426.1	7672.1	7565.1	7766.9	7856.1	3.748	9	103.11	17
MD03G1159900	MD03G1159900	0	72.98	30.8889	12	41	12	1	450	50.4	7.93	6277.3	6640	5798.9	5125.4	4984.9	5143.1	5545.1	5363.3	5230.3	2.875	0	144.23	12
MD10G1114500	MD10G1114500	0	72.977	34.1991	13	32	1	1	462	50.6	7.87	222.8	207.6	225.8	223.8	230.6	206.5	227.1	211.8	224.5	3.184	0	97.58	13
MD06G1070000	MD06G1070000	0	72.977	31.1828	12	29	1	1	465	50.9	6	410.1	325.6	361.4	367.8	387	328.1	367.9	334.7	412	3.532	0	100.95	12
MD11G1280500	MD11G1280500	0	72.949	30.8322	16	29	16	1	733	80.7	6.71	3881	3762.9	3932.1	3766.8	3749.8	3672.1	3883	3912.9	3828.3	1.183	0	105.14	16
MD00G1141700	MD00G1141700	0	72.824	51.746	17	47	12	1	315	34.7	7.52	4583.8	4749.5	4674.1	4779.1	4796.6	5001.6	4536.6	4556.6	4224.9	7.318	0	151.58	17
MD10G1120200	MD10G1120200	0	72.812	27.853	13	22	12	1	517	55.4	9.5	3438.2	3431.9	3423.3	3011.5	3056.2	3028.4	3819.5	3781.6	3856.7	2.36	1	81.02	13
MD10G1105500	MD10G1105500	0	72.757	37.037	11	29	1	1	324	35.5	7.31	496.1	534.4	517.1	590.1	592.2	637	568.3	583.2	556	5.918	0	98.74	11
MD00G1022900	MD00G1022900	0	72.738	34.1121	15	33	3	1	428	48.2	5.73	1903.4	1858.8	1870	1864.5	1931.2	1839.6	1861.3	1817.4	1791.6	3.85	0	103.72	15
MD01G1234500	MD01G1234500	0	72.725	16.6357	17	27	2	1	1076	123.4	5.76	3148	3251.7	3162	3293.8	3387	3411.4	3000.9	2915.2	3053.6	1.066	15	84.86	17
MD02G1004200	MD02G1004200	0	72.606	27.8146	13	24	4	1	302	34.6	9.16	7851	7777	7847.4	9270.4	10847.1	9769.7	10370.2	10332.9	11135.4	6.017	8	81.69	13
MD16G1126100	MD16G1126100	0	72.449	31.9035	10	56	2	1	373	40	6.09	7048.9	6990.2	7109.1	6976.9	7338.5	7198.8	7228.8	7021.8	6971.8	4.055	8	212.75	10
MD17G1218700	MD17G1218700	0	72.363	42.7518	13	26	13	1	407	43.7	5.68	5480.9	5209.1	5370.8	5553.1	5452.3	5315.2	5421.3	5316	5462.8	5.813	0	96.99	13
MD01G1201800	MD01G1201800	0	72.287	40.7159	14	27	2	1	447	50.3	4.86	142.9	144.9	127	175.6	178.7	192.2	137.2	150.9	138.2	4.878	0	86.55	14
MD07G1119200	MD07G1119200	0	72.272	38.3292	11	28	11	1	407	44.5	6.42	4298.3	4060.7	3987.7	3594.8	3684.3	3587.7	3947.3	3794.6	4080	4.505	0	102.58	11
MD15G1439000	MD15G1439000	0	72.215	62.5	11	24	1	1	216	23.9	7.24	317.5	327.2	312.6	307.5	344.3	321.7	309.2	294.8	305.9	11.915	0	84.75	11
MD12G1206600	MD12G1206600	0	72.205	15.5468	15	29	2	1	759	79.5	5.68	9112.5	9114.3	9052.4	9366.8	9732.8	9597.8	8790.3	8180.4	8920	2.981	13	97.35	15
MD13G1082000	MD13G1082000	0	72.14	42.4242	11	37	5	1	231	25.4	6.13	3398	3682.8	3689.6	3706.1	3695.8	3939.2	3071.7	3089.6	2791	8.047	0	117.47	11
MD07G1042400	MD07G1042400	0	72.075	70.3704	10	32	10	1	108	12.4	8.62	8921.1	9105.3	9255.2	10268.1	9770.4	9845.3	9172.8	9356.1	8841.7	48.239	0	97.83	10
MD07G1135000	MD07G1135000	0	72.06	34.1085	11	29	11	1	387	42.2	7.71	4222.6	3999.1	4047.4	4656.1	4787.9	4549.8	4535.9	4368.4	4692	4.248	0	99	11
MD15G1307200	MD15G1307200	0	71.998	40.1942	17	26	2	1	515	56.7	8.34	4151.5	3682.2	3685.8	3878.2	3207.1	3553.9	3979.5	3959.3	4159.8	2.932	5	75.84	17
MD15G1160400	MD15G1160400	0	71.9	22.2672	19	27	19	1	988	110.6	5.12	4513.4	4678.3	4689.8	5226.2	5128.5	5381.4	4667.1	4614.7	4489.9	1.178	0	75.48	19
MD03G1049000	MD03G1049000	0	71.822	36.9048	16	40	14	1	420	47.2	5.5	9810.9	10265.7	10144.2	10644.4	10536.6	10609.5	10485.2	9921.4	10156.7	4.08	0	127.1	16
MD11G1116800	MD11G1116800	0	71.81	25.7038	16	24	5	1	817	90.5	5.45	3171.2	3119	3045	3149	3226.1	3216.6	3286	3209.5	3344.1	1.302	11	71.09	16
MD15G1164900	MD15G1164900	0	71.763	16.3981	18	29	3	1	1055	118.1	6.52	821	714.5	731.5	830.1	839.3	736.6	786.6	702.4	825.5	0.978	0	79.73	18
MD16G1110000	MD16G1110000	0	71.705	29.8954	17	24	6	1	669	73.6	8.94	811.1	890.9	865.5	903.7	863.6	919.7	892.7	873.2	806.6	1.7	0	84.42	17
MD09G1202600	MD09G1202600	0	71.575	34.2593	10	26	10	1	324	36	6.44	4277.7	4234.4	4222	4478.1	4573.1	4476.8	3938.2	3868.4	3995.5	5.31	0	102.43	10
MD02G1138100	MD02G1138100	0	71.487	34.3653	8	27	2	1	323	36.9	8.76	415.9	400.7	492.3	469.9	435.9	374.6	495.6	502.7	544.6	3.642	0	104.02	8
MD14G1160100	MD14G1160100	0	71.486	34.7737	17	28	9	1	486	53.2	6.6	7880.6	7619.9	7466.3	5906.9	6685.7	5960.6	6471.2	8214.7	6057.6	2.758	8	90.95	17
MD11G1143800	MD11G1143800	0	71.471	48.3146	12	30	1	1	267	27.4	9.95	138.3	162.9	170.5	160	169.8	180.4	165.6	193.4	147	7.111	0	107.35	12
MD16G1081100	MD16G1081100	0	71.463	46.3203	12	36	6	1	231	25.4	7.91	8641.5	8585.4	8367.2	8903.1	8487.4	8760.6	7409.6	7174.1	7189.7	9	7	111.68	12
MD15G1124400	MD15G1124400	0	71.371	36.8545	16	34	4	1	426	48.1	5.49	7919.8	7846.2	7908.7	7639.5	7715	7278.2	8041.2	7477.2	7620.4	3.453	12	108.52	16
MD02G1132200	MD02G1132200	0	71.319	45.7534	13	30	3	1	365	40.9	5.64	8338.9	7836.5	7887.1	7105.3	6587.4	7315.3	6161.1	6259.7	6413.9	5.529	10	95.69	13
MD10G1252400	MD10G1252400	0	71.236	46.1929	18	25	2	1	394	44.4	7.03	1010.3	1197.6	1122.7	1025.6	989.5	1138.8	1211.4	1145.3	984.6	4.08	0	82.05	18
MD05G1030500	MD05G1030500	0	71.205	42.7441	12	34	9	1	379	41.6	8.87	8997	9644.8	8656.6	7084.6	7151.8	7646.1	6820.1	9292.5	7542	3.642	3	118.14	12
MD08G1028900	MD08G1028900	0	71.113	41.6961	12	25	12	1	283	30.7	5.05	5505.2	5285.8	5221.3	5498.1	5498.7	5116.6	5640.7	5266.8	5743.2	11.915	0	89.48	12
MD12G1219900	MD12G1219900	0	71.085	32.4575	15	25	6	1	647	71.9	6.19	5300.9	3118.5	4778	3147.8	3238.2	3224.3	3180.5	3323.9	2932	1.938	9	86.24	15
MD03G1217200	MD03G1217200	0	71.011	24.2875	19	25	5	1	807	89.6	5.05	5634	5836.5	5886.1	5929.1	5981.6	6145	6207.8	5978.1	6021.3	1.947	14	71.45	19
MD15G1198200	MD15G1198200	0	71.008	29.7872	14	30	2	1	705	79.1	8.62	347.7	347.2	348.1	326.2	356.3	346.8	360	324.3	330	1.395	1	91.86	14
MD05G1228000	MD05G1228000	0	70.885	42.5197	12	30	7	1	381	41.9	6.6	4253.2	4875.1	4606.9	4572.7	4834.1	4846.2	4959.9	4742.5	4703.4	4.055	5	118.99	12
MD13G1021000	MD13G1021000	0	70.87	41.1268	14	26	6	1	355	38.1	7.47	1312.2	1298.5	1353.1	1403.8	1443.9	1409.5	1563.3	1681.1	1484.6	4.623	0	90.68	14
MD11G1005800	MD11G1005800	0	70.828	16.5022	17	31	1	1	1115	123.2	4.84	827.6	835.7	858.2	943	956.1	957.8	965.8	978.1	996.3	1.106	2	93.85	17
MD09G1267600	MD09G1267600	0	70.796	33.2031	16	29	16	1	512	56.1	5.73	15282.1	9379.9	9049.3	5926.4	6351.2	7845	8089.8	8921.2	8093.6	1.812	0	92.28	16
MD15G1044000	MD15G1044000	0	70.758	21.2302	11	29	11	1	504	52.7	8.22	7779.1	7350.9	7587	8230.2	6997.2	5787.7	6602.8	7392.8	7888.4	4.179	0	115.19	11
MD10G1331100	MD10G1331100	0	70.743	23.2779	8	42	8	1	421	45.6	6.01	4637.4	4725.6	4721.9	4431.2	4639.6	4661.6	4752.5	4773.2	4584.4	9	0	153.03	8
MD01G1193000	MD01G1193000	0	70.638	41.6201	14	29	3	1	358	38.7	5.41	6598.7	7402.4	7006.6	7285.9	6543.3	7625.7	6130.6	6890.1	6537.4	3.329	8	83.05	14
MD08G1041300	MD08G1041300	0	70.581	31.3472	12	35	1	1	386	42	7.21	163.8	149.8	138.2	162.3	151.6	169.6	144.6	142	122	4.623	0	109.24	12
MD17G1143900	MD17G1143900	0	70.553	27.4882	13	22	11	1	633	67.1	8.27	3016	3071.3	2956.1	4039.7	4074.4	4019.6	3548.3	3321.3	3379.4	2.162	0	79.4	13
MD02G1066000	MD02G1066000	0	70.493	38.7931	12	31	2	1	348	36.3	9.31	6230.1	6404.9	6475.6	6122.4	6156.5	6147.6	6949.4	6638.5	6928.6	5.31	10	116.74	12
MD10G1208500	MD10G1208500	0	70.366	47.1053	12	30	7	1	380	41.7	6.99	2110.8	2224.4	2140.2	2237.8	2242.7	2244.5	2265.9	2210.4	2189.7	4.754	0	107.23	12
MD13G1166700	MD13G1166700	0	70.348	28.5517	18	27	5	1	725	78.9	8.9	889	1058	952.1	1114.9	1019.6	1114.8	1066.2	1023.7	911.7	1.492	0	88.1	18
MD15G1219200	MD15G1219200	0	70.23	33.7917	14	34	4	1	509	54.3	6.15	1366.1	1295.2	1332.3	1307.4	1357.7	1289.1	1393.1	1345.5	1409.3	3.437	0	118.84	14
MD09G1075600	MD09G1075600	0	70.173	4.3913	19	23	2	1	5101	565.7	6.16	674.1	775.7	706.6	763.2	779.7	865.9	804.6	791.7	760.6	0.154	0	68.29	19
MD14G1051400	MD14G1051400	0	70.167	26.7311	16	26	7	1	621	66.9	8.09	3235.9	3168.2	3083.4	3141.7	3144.5	3083.7	3471.4	3256.9	3497.7	2.248	0	83.2	16
MD16G1093300	MD16G1093300	0	70.133	55.3114	13	28	7	1	273	30	6.79	5388.6	5715.9	5501.3	3833.6	4474	3687.9	4314.6	8274.7	4838.4	6.406	7	91.39	13
MD03G1103200	MD03G1103200	0	70.073	22.3039	13	23	2	1	816	90.4	5.38	596.7	595.7	584.9	628.5	631.6	646.8	598.2	580.3	576.5	1.126	0	71.13	13
MD10G1154500	MD10G1154500	0	70.063	40.7895	13	53	2	1	304	33.4	5.4	8746.4	8728.7	8770.9	7503.2	8306.5	10329.3	8518.8	9305.1	9430	10.103	11	170.91	13
MD17G1011700	MD17G1011700	0	70.009	38.6282	13	33	4	1	277	31.4	10.29	3135.5	3617	3429	5420.4	4902.3	2605.3	3769.4	6631.5	5700.9	6.88	1	90.44	13
MD14G1242800	MD14G1242800	0	70.001	37.5291	14	24	14	1	429	47	7.81	3782.7	3774.8	3764.5	3993.8	3987.9	3966.8	4176.4	3963	4104	3.87	0	69.57	14
MD02G1093500	MD02G1093500	0	69.941	23.9659	14	26	14	1	822	87.4	7.58	4656.5	4971	4831.3	5919.6	5835.2	6050.3	5944.5	5652.4	5814.6	2.44	0	85.7	14
MD07G1147500	MD07G1147500	0	69.904	34.3182	15	27	10	1	440	46.2	5.35	6939.7	7037.9	6919.1	6347.5	6468	6421	7282.2	7283	7200.2	4.298	5	89.92	15
MD09G1193400	MD09G1193400	0	69.739	21.9753	16	23	5	1	810	89.1	5.52	1963.4	1854	1887.2	2017.2	2124.8	2105.9	2030.9	2014.1	2028.3	1.212	6	77.19	16
MD13G1246400	MD13G1246400	0	69.728	44.3182	13	29	2	1	352	38.6	6.62	3369.9	3536.7	3432.1	3639.9	3709.1	3856.5	3673.7	3505	3392.4	7.185	10	94.71	13
MD15G1207100	MD15G1207100	0	69.66	28.9157	14	28	1	1	498	55.1	6.54										4.012	0	75.33	14
MD05G1323900	MD05G1323900	0	69.607	46.7692	12	38	9	1	325	34.6	7.01	9299.5	9477.1	9227.6	8606.9	7293.7	6583	8117.4	9002.3	8820.7	3.771	3	134.37	12
MD05G1049000	MD05G1049000	0	69.596	22.3684	18	26	11	1	836	92.2	6.65	5689.7	5347.6	5516.3	5432.6	5483.5	5359.7	5781.4	5471.5	5741.2	1.288	6	79.54	18
MD16G1160100	MD16G1160100	0	69.516	68.5535	10	38	3	1	159	17.8	5.39	9336.5	6251.6	7665.6	8222.3	6408	10957.8	6208	7995.7	7989.8	17.478	6	138.6	10
MD02G1079600	MD02G1079600	0	69.314	27.2201	14	30	1	1	518	57.3	6.2	11062	9342.4	12453.6	7811.9	11502.8	7947.4	11969.8	7797.6	11655.2	4.298	13	80.15	14
MD11G1296800	MD11G1296800	0	69.306	28.4069	15	25	4	1	521	58.3	6.4	5802	5927	5957.5	6322.1	6351.3	6389.3	6068	5893	6033.9	3.084	11	81.66	15
MD08G1087900	MD08G1087900	0	69.261	21.1414	12	25	9	1	771	80.6	6.76	2254.7	2207.3	2197	2375.1	2369.6	2319.2	2205.3	1976.8	2138	1.56	2	95.92	12
MD08G1196700	MD08G1196700	0	69.232	32.4841	13	27	4	1	314	34.9	8.47	4315.4	4226.1	4356.6	4003.5	4010.3	3927.4	3979.7	3759.9	3849.5	6.305	9	97.34	13
MD16G1033300	MD16G1033300	0	69.091	20.5882	19	23	3	1	884	99.1	6.6	4664.2	4794.3	4761	5057.9	5152.8	5096.2	5042.4	4834.2	5023.9	1.318	15	67.6	19
MD15G1058400	MD15G1058400	0	69.047	31.0559	13	25	13	1	483	53.3	8.03	6172.6	6316.1	6065.6	5493.2	5507	5684.2	5919.3	5885.3	5633.6	2.162	0	80.74	13
MD04G1234400	MD04G1234400	0	68.991	48.1994	13	30	5	1	361	39.6	8.79	2224.7	2128.8	2204.9	3983	3991.9	3751.2	2611	2438.1	2599.8	4.754	8	111.19	13
MD13G1158900	MD13G1158900	0	68.901	27.8409	14	26	4	1	528	58.1	5.22	2088.3	2105.9	2010.4	2066.7	2184.9	2177.1	2138.2	2011.6	2148.3	3.532	3	96	14
MD07G1247800	MD07G1247800	0	68.895	67.8218	12	32	1	1	202	22.6	5.71	623.5	565.8	578.5	626.4	676.9	612.3	607.1	593.9	691.2	13.678	0	105.31	12
MD05G1312500	MD05G1312500	0	68.873	30.3136	15	19	4	1	574	62.6	7.01	1264.3	1129.1	1164.2	1177.2	1194.7	1132.8	1130.9	1120.2	1265.4	1.907	0	68.21	15
MD08G1244300	MD08G1244300	0	68.842	62.5	11	22	1	1	216	23.8	7.84	4119.1	4249.6	4245.9	4612.7	4635	4637.7	4407.7	4154.3	4058.4	10.365	10	77.88	11
MD07G1074100	MD07G1074100	0	68.83	49.5268	14	28	14	1	317	33.9	6.58	7454	7906.3	7774.6	8167.8	6601.7	8316.6	7180.1	7807.6	7483.8	5.918	0	89.37	14
MD01G1176600	MD01G1176600	0	68.827	67.8218	12	32	1	1	202	22.6	5.44	4424.1	4109.2	4119.2	4278.1	4379.9	4144.5	4201.3	4039.2	4330.8	13.678	10	105.62	12
MD12G1129400	MD12G1129400	0	68.789	38.5593	10	36	4	1	236	27.4	6.14	3556.9	3441.4	3484.3	3666.7	3692.7	3535.3	2835.4	2672	2749.6	6.305	0	128.78	10
MD07G1062300	MD07G1062300	0	68.734	31.4149	13	25	2	1	417	46.5	6.6	2579	2409.8	2456	561.8	1323.4	611.5	1288	2802.7	2593.2	3.037	1	78.9	13
MD09G1110800	MD09G1110800	0	68.683	35.1351	13	26	7	1	296	33.9	9.57	5911.2	5597.3	5708.2	5751.8	6087.4	5643	5905.2	5514.2	6021.7	7.962	6	89.93	13
MD04G1206400	MD04G1206400	0	68.67	31.0962	17	24	3	1	447	51.2	6.2	2524.4	2705.4	2509.1	974.5	1591.3	1015.5	1455.9	2913.1	2498.1	2.529	0	65.19	17
MD06G1111600	MD06G1111600	0	68.662	58.0524	14	29	5	1	267	30.8	5.03	3308	3312.6	3310.1	3525.1	3559.4	3559.3	3657.1	3514.6	3523.7	8.085	9	88.62	14
MD14G1169600	MD14G1169600	0	68.654	26.1566	15	23	10	1	562	63.5	7.28	2960.3	2903.2	2875.5	3168.7	3309.7	3204.4	2902	2924.3	3027.5	1.488	5	86.99	15
MD12G1237200	MD12G1237200	0	68.643	31.6129	11	32	11	1	310	33.6	5.05	6641.3	6558	6571.8	5180.5	5209.1	5211.3	6417.8	6005.2	6022.1	11.743	0	105.76	11
MD06G1201700	MD06G1201700	0	68.556	35.6164	13	24	7	1	511	56	8.02	3555.4	3516.6	3533.4	3394.4	3439.1	3422.5	3417	3387.7	3335.3	2.875	6	78.41	13
MD06G1025200	MD06G1025200	0	68.512	54.1219	13	24	3	1	279	29.8	5.81	1742.2	1779.1	1700.8	1982.5	1894.7	1876.9	1753.5	1693.1	1749.2	6.406	0	84.06	13
MD15G1212700	MD15G1212700	0	68.489	33.2075	14	25	13	1	530	58.1	7.62	3350.5	3577.7	3290.9	3136.3	3163.2	3122.8	3343.7	3320.8	3415.8	2.831	1	82.95	14
MD07G1141100	MD07G1141100	0	68.479	33.002	13	23	1	1	503	57.5	8.4	65.1	58.9	56.3	67	65.1	63	52.2	58.5	52.1	1.907	0	83.93	13
MD15G1042000	MD15G1042000	0	68.296	12.3824	17	29	1	1	1276	140.8	7.11	383.5	398.9	430.5	388.6	388.3	452.5	402.3	430.7	378.1	0.717	0	83.43	17
MD02G1226100	MD02G1226100	0	68.278	42.2535	9	27	3	1	284	31.7	6.18	3050.4	3273.6	3183.8	3560.7	3533.8	3631.8	2829.6	2729.1	2679.9	4.248	6	92.37	9
MD16G1127100	MD16G1127100	0	68.236	55.7621	10	24	10	1	269	29.7	6.96	2598.2	2789	2709.7	2477.3	2539.3	2514	2667.3	2580.4	2566	12.111	0	86.43	10
MD03G1099100	MD03G1099100	0	68.126	68.8372	16	32	1	1	215	23.7	8.24	11392.1	11631.3	11489.1	9055.9	10562.1	13672.6	10022.4	11581.6	11211.2	12.895	13	95.77	16
MD10G1213800	MD10G1213800	0	68.086	34.3313	15	27	4	1	501	53.7	6.95	753.5	727.1	742.3	800.6	813.2	731.8	780	801.4	776.3	3.748	1	81.32	15
MD05G1336200	MD05G1336200	0	68.022	39.6552	10	40	5	1	232	24.7	9.48	7715.2	8264.9	8404.8	6817.1	6975	6913.5	7786	7524.7	7192.3	7.962	5	120.3	10
MD02G1275000	MD02G1275000	0	68	43.4426	11	28	4	1	244	27.1	6.58	3541.3	3428.7	3460.2	2430.9	3258.3	2296.1	2902.1	4081.4	4155.2	33.145	0	98.5	11
MD10G1004700	MD10G1004700	0	67.992	19.4111	14	23	2	1	917	100.5	7.5	576.9	594.1	565.5	550.4	546.5	576.7	561.4	532.4	579.3	0.885	0	80.04	14
MD07G1210700	MD07G1210700	0	67.881	60	14	42	4	1	155	17.5	5.49	18822.9	17688	17500.4	10455.5	10735.1	11475.4	21171.3	20375.5	17279.8	21.539	11	107.39	14
MD15G1421500	MD15G1421500	0	67.811	57.9592	15	26	15	1	245	27.2	9.33	4635.8	4691.2	4633.1	3926	3828.8	3744.6	4546.6	4346.4	4458	10.22	0	89.54	15
MD07G1094400	MD07G1094400	0	67.703	11.7932	23	28	10	1	1857	201.5	7.36	12180.3	12455.9	12123.9	11273.7	10196.8	8819.8	10034.3	12707.3	12393.8	0.542	13	79.98	23
MD11G1309900	MD11G1309900	0	67.683	68.8034	14	33	1	1	234	26.3	7.18	112.8	116.8	114.6	122.8	122.4	124.2	75.7	82.5	80.6	11.743	0	87.83	14
MD06G1007300	MD06G1007300	0	67.659	43.3249	13	28	11	1	397	41.9	8.18	2105.9	2295.8	2254.3	2079.5	2113.8	2150.8	2333.8	2318	2224.8	4.38	0	98.64	13
MD11G1234900	MD11G1234900	0	67.574	21.0657	16	24	2	1	807	89.6	5.22	1288.2	1286.4	1288	1378.3	1390.4	1335.2	1419.8	1301.9	1428.5	1.873	0	71.85	16
MD15G1252300	MD15G1252300	0	67.564	33.2402	10	33	8	1	358	39.2	9.09	4448.2	4193.4	4166.6	3708.5	3691.4	3595.3	3321.1	3110.3	3366.5	3.642	1	133.1	10
MD12G1137800	MD12G1137800	0	67.531	65.7407	15	39	3	1	216	23.9	7.83	2893.7	3535.8	2990.8	4133.9	3310.2	3483.4	3022.6	2860.3	2855.4	11.452	0	124.57	15
MD06G1142300	MD06G1142300	0	67.528	24.2376	11	27	11	1	623	69.9	6.42	4145.6	4160.8	4192.4	3778.4	4499.4	5837.3	3343.4	3984.5	3975.5	1.622	0	93.38	11
MD16G1235900	MD16G1235900	0	67.505	38.7387	12	29	4	1	333	37	6.93	6071.5	5953.3	5957.7	6150	6224	6030.8	5844.8	5428	5683.2	4.878	8	103.94	12
MD01G1108200	MD01G1108200	0	67.419	22.6171	11	23	11	1	619	66.9	6.74	3956.3	4145.4	4178.6	3942.7	3830.8	3820.6	4320.4	4236.8	4189.6	1.588	0	78.37	11
MD09G1071400	MD09G1071400	0	67.393	31.5464	12	24	5	1	485	54.2	8	1189.4	1044.9	1073.5	1005.4	1011	912.9	1061.2	984.1	1142	2.652	0	81.93	12
MD07G1273100	MD07G1273100	0	67.383	17.8609	18	23	8	1	963	104.8	4.87	5457.7	5308.8	5351.2	5370.8	5448.9	5358.3	5358.8	5050	5278.1	1.062	9	66.01	18
MD13G1196600	MD13G1196600	0	67.349	49.0196	11	37	11	1	204	22.4	6.29	9782.3	9623	9584.1	8312.6	9020.4	8217.4	8850.2	9956.7	9864.3	11.743	0	116.37	11
MD04G1234700	MD04G1234700	0	67.347	42.1053	11	26	3	1	361	39.5	8.84	258	311.9	309.7	389.3	389.9	431.2	310.2	321.7	266.7	4.248	0	97.47	11
MD07G1225300	MD07G1225300	0	67.321	31.5399	16	21	9	1	539	59.8	5.97	4900.5	4896.2	4876.5	5007.6	5049.7	5105.2	5382.2	5142.6	5235	2.257	7	74.49	16
MD04G1231800	MD04G1231800	0	67.261	59.2857	10	49	10	1	140	15	10.48	5837.7	5916.3	6013.9	6626.8	6565.1	6483.8	6973.8	6686.5	6753.4	37.312	0	160.65	10
MD17G1100800	MD17G1100800	0	67.251	30.3462	12	24	5	1	491	54.9	7.69	3672.1	3423.3	3558.1	3901.4	3859.5	3681.3	3623.8	3473.7	3836.4	2.652	7	82.2	12
MD02G1265100	MD02G1265100	0	67.232	22.3517	18	26	4	1	944	104.2	8.16	4473.1	4482.7	4460.8	4256.9	4155.1	4255.7	4564.6	4284.7	4397.6	0.844	13	78.61	18
MD05G1168700	MD05G1168700	0	67.2	48.3283	14	25	10	1	329	34.8	8.63	3661.9	3811.3	3786.6	3380.9	3286.6	3242.8	3584.3	3439.4	3522.2	6.499	0	79.54	14
MD11G1095600	MD11G1095600	0	67.085	25.0923	15	21	2	1	813	88.9	8.59	230.2	215.7	210.2	221.3	221.2	220.9	225.2	278.1	256.7	0.995	0	81.28	15
MD17G1128700	MD17G1128700	0	67.078	25.0973	11	30	5	1	514	56.7	7.36	4869.7	4768.9	4795.6	4720.8	4713	4671.1	4640.8	4498.6	4676.8	2.162	0	111.1	11
MD13G1102800	MD13G1102800	0	67.068	32.0166	14	29	2	1	481	53.4	7.33	885.8	1051.6	1032.2	1063.4	902.7	984	1083.7	1005	910	3.252	0	95.71	14
MD02G1057500	MD02G1057500	0	67.042	14.438	16	23	5	1	1032	111.8	5.11	4389.5	4530.8	4399.2	4298	4367.7	4487.8	4986.5	4761.9	4561	0.889	11	72.39	16
MD01G1218000	MD01G1218000	0	66.994	25	15	21	15	1	644	70.1	6.34	5135.4	5279.6	5229.9	5592.9	5577.3	5620.6	5582.7	5998.9	5315.3	1.783	0	69	15
MD06G1229100	MD06G1229100	0	66.977	31.1891	16	27	16	1	513	58.4	9.19	6460.6	6187.6	6177.7	6248.6	6529.8	6450.9	6242.8	5935.4	6353.2	3.184	0	74.62	16
MD09G1288200	MD09G1288200	0	66.923	30.0752	14	30	4	1	532	58.5	5.53	1402.7	1283.5	1350.1	1442.2	1489.5	1324.4	1372.7	1312.4	1498.2	2.35	0	85.89	14
MD13G1110100	MD13G1110100	0	66.755	28.1016	17	23	6	1	669	73.6	9.25	4952.4	5159.5	4928.8	4928.1	4947.6	5043.6	5261.8	5042.3	5049.7	1.649	10	71.84	17
MD06G1226000	MD06G1226000	0	66.703	20.7983	10	19	4	1	476	51.2	5.12	3554.9	3264.6	3380	3475.2	3534.3	3173.2	3464.9	3273.1	3761.8	2.511	6	69.53	10
MD04G1023700	MD04G1023700	0	66.66	17.6346	14	24	4	1	947	105.8	6.07	1747.3	1815.3	1717.4	2040	1975.7	2022.5	1814.1	1747.1	1782.8	0.852	5	84.47	14
MD11G1315700	MD11G1315700	0	66.623	55.9585	11	27	1	1	193	22	7.49	4270.4	4426.1	4577.4	4397.1	4561.9	4578.6	5037.4	4772.8	4811.1	18.307	9	95.08	11
MD06G1025100	MD06G1025100	0	66.608	54.1219	13	25	3	1	279	29.8	5.59	6797.8	7428.8	6997.5	7841.1	7154.1	7467.3	6861.2	6702.2	6649.9	5.813	10	85.29	13
MD15G1244500	MD15G1244500	0	66.548	33.8843	11	26	6	1	363	40.4	8.6	1525.9	1609.9	1577.7	1503.9	1546.8	1508.9	1710.3	1651.4	1528.3	2.268	0	84	11
MD03G1096800	MD03G1096800	0	66.523	52.6012	15	25	8	1	346	39.2	7.02	3406.1	3472.7	3452.5	3777.7	3712.4	3797	3701.9	3655.5	3699.9	5.105	5	82.2	15
MD04G1055700	MD04G1055700	0	66.493	43.5523	14	25	11	1	411	44.6	6.64	3929.3	3676.1	3828.1	4017.7	4103	3908.8	4185.9	3923.1	4229.9	2.728	3	80.2	14
MD15G1312700	MD15G1312700	0	66.443	38.6667	13	20	13	1	375	42	6.21	3733.3	3991.3	3976.2	4368.8	3952.1	5098.5	3886.6	4559.3	4198.5	3.101	0	69.14	13
MD09G1187200	MD09G1187200	0	66.403	22.3729	19	26	16	1	885	100.3	5.11	2955.3	2891.9	2847.4	2954.5	3064.6	2958.3	3017.4	3134.6	3160.4	1.318	0	79.85	19
MD01G1099700	MD01G1099700	0	66.359	23.4277	15	24	5	1	636	68.3	5.76	8314.9	8353.7	8272	8299.6	8331.8	8375.2	8326.7	8032.9	8044.2	1.63	10	75.46	15
MD11G1073900	MD11G1073900	0	66.287	61.2745	12	43	2	1	204	21.8	8.9	13521.7	11663.6	13520.2	10757	15633.6	10425.5	11332.6	12162	12206.1	21.539	12	121.05	12
MD15G1386600	MD15G1386600	0	66.279	31.4402	13	24	5	1	493	53.5	6.42	1369.4	1349.8	1349.6	1395.9	1415.6	1398.9	1374	1339.7	1397.7	2.621	0	81.45	13
MD10G1076900	MD10G1076900	0	66.235	35.7143	16	26	7	1	476	51.1	7.36	2534.2	2698.6	2658	2788.1	2836.6	2875.9	2896.3	2812	2886.8	2.262	0	80.86	16
MD05G1289300	MD05G1289300	0	66.049	39.1753	8	62	3	1	291	31.2	6.4	3124.2	3084.8	3108.5	2529.2	2606.8	2484.4	2509.1	2378.8	2599.3	12.335	1	199.67	8
MD04G1194100	MD04G1194100	0	66.046	14.361	13	25	1	1	759	79.5	5.95	624.6	560.9	544.9	554.8	552.9	525.9	493.2	438.7	443.2	2.49	0	81.48	13
MD05G1237500	MD05G1237500	0	66.043	35.1297	14	25	1	1	501	53.5	6.95	580.2	595	632.8	592.5	612.2	585	623.8	581.5	637.6	3.146	0	75.23	14
MD01G1180600	MD01G1180600	0	66.013	34	10	25	10	1	400	42.7	8.07	3803.8	3639.8	3682.6	3451.8	3507.4	3366.8	3675.8	3439.8	3654.9	3.924	0	95.38	10
MD04G1240800	MD04G1240800	0	65.852	36.1823	12	33	5	1	351	39.1	5.76	3887.9	4164.8	4165.1	4223.9	4272.4	4303.5	4200.4	3983.3	3916.7	4.878	7	96.28	12
MD05G1241100	MD05G1241100	0	65.85	33.3333	15	36	8	1	417	47.2	7.46	2539.6	2364.3	2503.8	2678.4	2499.4	2491.9	2678.1	2465.1	2425	2.981	0	90.51	15
MD12G1016500	MD12G1016500	0	65.805	45.9227	8	44	1	1	233	24.5	8.9	6674.4	6398.7	6433.4	5593.9	5771.7	5496.9	6475.8	6321.7	6629.4	7.733	7	181.61	8
MD08G1023600	MD08G1023600	0	65.715	21.4789	14	23	9	1	852	94.8	7.99	3079.3	3074.7	3099.5	3532.9	3597.3	3636.5	4078.1	3944.7	4164.6	1.184	4	87.76	14
MD01G1022300	MD01G1022300	0	65.618	29.3561	14	25	1	1	528	57.8	7.17	40	44.7	46.3	43.1	33.8	45.1	39.8	38	35.1	1.918	0	87.5	14
MD06G1174000	MD06G1174000	0	65.615	42.9175	14	22	14	1	473	51.2	6.21	2306.6	2386.8	2404.8	2463.3	2502.7	2530.5	2496.4	2467.1	2451.6	2.765	0	61.28	14
MD03G1280600	MD03G1280600	0	65.523	23.0585	18	25	17	1	837	93.3	6.89	7056.6	7272.2	7003.2	6720.9	6735.7	6933.9	6721.7	6855.8	6499.2	1.438	1	71.4	18
MD02G1010500	MD02G1010500	0	65.48	42.471	12	31	10	1	259	29.7	9.13	4376.9	4853.7	4698.4	4747.1	4722.7	4953.5	5072	5093.2	4613.3	4.38	0	104.05	12
MD03G1086300	MD03G1086300	0	65.446	34.9576	13	23	3	1	472	51.7	6.6	675	703.8	699.7	582.5	630.6	651.2	720.3	680.5	668.4	2.371	0	73.7	13
MD13G1219200	MD13G1219200	0	65.377	22.9122	10	40	10	1	467	47.1	7.5	2525.4	2609.6	2612	2598.4	2648	2640.3	2599.4	2455.2	2562.9	4.109	0	146.26	10
MD06G1224200	MD06G1224200	0	65.367	24.0157	14	23	6	1	508	57.2	5.47	1799.6	1858.8	1815.9	1972.5	2045.4	2053.5	2001.5	1916	2044.6	2.34	0	74.09	14
MD02G1223100	MD02G1223100	0	65.339	33.7104	15	24	1	1	442	50.5	7.85	6790	6621.5	6625.4	7007.6	7060.9	6967.5	7213.2	6922.1	7209	2.162	14	65.49	15
MD14G1115200	MD14G1115200	0	65.168	36.0465	10	23	8	1	258	28.5	9.36	4436.8	4517.2	4509.6	5008.9	5181.9	5310.4	4996.4	4910.5	4967.2	10.365	0	74.11	10
MD09G1173000	MD09G1173000	0	65.144	27.8481	14	23	5	1	553	60.6	6.35	3963.4	4236.5	4145.1	4336	4273.3	4372.7	4487.6	4356.3	4281.2	2.07	9	75.38	14
MD16G1246100	MD16G1246100	0	65.083	21.5438	16	21	1	1	868	93.6	6.24	1833.5	1989.4	1949.9	1714.2	1787.1	1834.4	1757.9	1713.4	1685	1.154	3	72.87	16
MD13G1283100	MD13G1283100	0	65.034	17.6407	14	26	14	1	924	103.5	6.04	5794.3	6207.7	6076.7	7929.8	7882.7	8182.4	6866.3	6445.7	6393.6	1.129	0	88.2	14
MD14G1096800	MD14G1096800	0	64.988	27.4131	11	21	3	1	518	57	5.36	3691.9	3413.6	3543.3	3456	3621.1	3330.8	3737.7	3488.7	3635	1.748	8	79.7	11
MD02G1062900	MD02G1062900	0	64.958	48.7654	8	51	8	1	162	17.4	5.41	7031.3	6687	6934.9	7104.5	7253.6	6632.3	8046.1	7351	7706.2	21.758	0	165.36	8
MD10G1139400	MD10G1139400	0	64.911	29.1209	10	27	4	1	546	57.9	4.82	325.8	333.1	336.3	365.5	361.6	356	345.8	343.3	340.2	3.642	0	102.63	10
MD05G1179100	MD05G1179100	0	64.901	29.8013	11	20	11	1	453	47.5	7.87	5339.7	5402.7	5262.8	3747.6	4316.4	6214.1	3627.2	4599.4	4426.7	2.268	0	72.14	11
MD10G1063600	MD10G1063600	0	64.889	30.7305	12	30	3	1	397	42.7	7.75	407.2	420.9	415	337.1	352.9	359.3	429.6	428.4	424.8	2.981	0	109.2	12
MD01G1162400	MD01G1162400	0	64.858	36.1635	10	37	2	1	318	34.4	8.5	6604	6936.5	6429.6	4945.2	5000.6	4968.4	5882.5	5662.1	5764	5.7	9	119.28	10
MD10G1231900	MD10G1231900	0	64.776	52.3207	10	27	2	1	237	26	4.82	5828.7	5552.1	5679.6	6000.1	6143.5	5661.5	5999.6	5620.4	6074.5	10.45	8	100.35	10
MD03G1150000	MD03G1150000	0	64.695	30.786	12	24	12	1	458	50.2	6.1	5145.3	5269.5	5243.6	5191.6	5279.5	5225.2	5170.6	5028.6	4837.5	2.49	0	79.24	12
MD12G1239600	MD12G1239600	0	64.66	39.8281	12	27	7	1	349	38.3	6.74	1290.3	1223.6	1241.3	1161.8	1158.4	1151.7	1176.7	1111.8	1226.8	3.175	0	99.15	12
MD12G1237600	MD12G1237600	0	64.64	38.0795	12	26	12	1	302	33.9	8.24	3530.8	3709.8	3717.1	3826	3912.5	3955.4	3866.1	3700.6	3916.8	7.913	0	84.6	12
MD17G1257700	MD17G1257700	0	64.626	33.4197	14	33	3	1	386	41.2	5.4	7427.2	8171.2	8045.9	8823.4	8690.3	9157.9	8379.5	8078.1	7832.8	4.298	11	104.4	14
MD04G1112100	MD04G1112100	0	64.618	39.3305	9	37	1	1	239	27.2	6.13	874.9	906	935.8	999.7	963.9	996.5	937.9	872.8	826.6	6.943	0	129.51	9
MD09G1035500	MD09G1035500	0	64.574	28.7474	11	24	11	1	487	56.3	6.62	4245.6	4087.7	4133.9	4258.4	4453	4299	4061.1	3930.1	4144.5	1.622	0	89.97	11
MD17G1215700	MD17G1215700	0	64.428	15.6454	15	28	6	1	767	80.4	5.39	2658.4	2520.8	2512.9	3233	3314.6	3351.3	2704.3	2662.1	3050.8	3.329	0	84.21	15
MD13G1092500	MD13G1092500	0	64.386	57.0866	11	24	5	1	254	27.6	6.76	1604.1	1528	1534.8	1564.5	1552.2	1511.2	1821	1779.2	1873.3	6.197	0	79.46	11
MD02G1065900	MD02G1065900	0	64.354	35.9195	11	28	1	1	348	36.4	9.38	622.3	588.3	623.5	660.3	618.5	631.2	641.2	612.8	649.1	3.924	0	108.71	11
MD07G1190100	MD07G1190100	0	64.342	22.119	11	23	6	1	538	60.5	6.27	4340	4348.5	4281.6	5061.7	4967.4	4933.2	4446.6	4124.8	4157.1	1.766	5	75.84	11
MD07G1306900	MD07G1306900	0	64.307	25.0518	11	22	8	1	483	52.6	6.34	2427.4	2486.9	2493.8	2305	2359.4	2375	2374.4	2285.5	2275.3	3.394	3	68.95	11
MD05G1306200	MD05G1306200	0	64.277	29.7297	18	26	17	1	555	61.9	9	9327.3	8869.2	9002.9	8794.9	7769	8660.9	8531	9092.8	9408.2	1.36	1	69.48	18
MD11G1214800	MD11G1214800	0	64.187	29.8913	9	37	9	1	368	40.1	8.28	8573.6	7233	7478.3	6001.9	6750	4075	5846.2	4832.4	8547.4	5.19	0	131.08	9
MD13G1031100	MD13G1031100	0	64.124	20	17	21	1	1	890	99.7	6.79	34.1	27.3	34.4	31.9	35.6	32	27.5	55.3	35.6	1.181	0	64.38	17
MD07G1005900	MD07G1005900	0	63.909	33.8583	10	37	5	1	254	27.9	4.91	3194.6	3640.5	3539.2	3669.4	3691.4	3828.3	4022.4	3796.8	3650.2	7.031	2	114.48	10
MD05G1209300	MD05G1209300	0	63.885	38.4824	12	22	4	1	369	40.6	9.14	1805.6	1757.6	1810.3	1510.6	1485.1	1535	1941.6	1883.9	1956.8	3.101	8	66.26	12
MD00G1127900	MD00G1127900	0	63.78	34.2672	15	21	15	1	464	50.8	8.63	5093.9	4795.7	4923.4	5050.2	5099	5037.5	5209.7	5073.8	5512.9	2.728	0	73.92	15
MD02G1316000	MD02G1316000	0	63.772	36.0996	9	40	4	1	241	26.3	4.81	2192.2	2771.4	2686	2685.1	2676	3029	2953.4	2739.4	2409.3	12.111	0	123.19	9
MD07G1307000	MD07G1307000	0	63.719	14.1133	16	25	1	1	1077	123.5	5.76	183.4	179.6	170.1	171	185	153.5	171.4	159.2	182	0.957	0	76.56	16
MD13G1188800	MD13G1188800	0	63.716	30.7471	16	20	10	1	696	76.1	7.01	3366.8	3450.3	3448.2	3692.7	3733.6	3730.5	3509.1	3373.9	3512	1.291	6	71.16	16
MD06G1049500	MD06G1049500	0	63.631	64.3564	11	30	2	1	202	22.6	5.71	212.8	175.6	205.5	204.5	217.6	194.2	224.6	236.7	263.1	10.365	0	96.67	11
MD10G1263700	MD10G1263700	0	63.619	35	8	19	8	1	280	30.6	6.52	2065.6	2074.6	2059	2091.2	2084.9	2067.9	2084.8	2069.4	2121.8	7.799	0	71.24	8
MD13G1192900	MD13G1192900	0	63.578	44.0789	7	37	1	1	152	17.6	10.56	348.3	377.6	369.5	417.6	436.1	437.8	402.6	409.1	396.2	25.827	0	143.53	7
MD12G1061200	MD12G1061200	0	63.516	22.3009	10	23	2	1	565	62	5.59	3195.9	3174.5	3152.1	3153.7	3193.9	3217	3418.6	3183.1	3147.6	1.728	8	85.7	10
MD03G1059200	MD03G1059200	0	63.51	48.4241	11	24	4	1	349	37.7	8.98	3892.4	4141.5	4106.3	2742.4	2848.8	2829.9	2993	2852.7	2647.9	3.924	6	85.92	11
MD03G1091100	MD03G1091100	0	63.469	27.5547	14	27	12	1	548	59.7	8.03	4570.3	4653.1	4659.1	4891	4061.3	4850.1	2861.1	2687	2651	2.262	0	82.8	14
MD07G1172700	MD07G1172700	0	63.439	22.0833	13	20	8	1	720	78.5	6.61	3170.6	3491.6	3427	4022	4134.3	4377.7	3099.3	3091.9	2695.4	1.125	5	73	13
MD09G1262800	MD09G1262800	0	63.421	35.9375	14	31	3	1	384	40.9	5.63	418.1	368.5	417	459.3	473	454.4	424	399.9	419.9	3.894	0	96.68	14
MD15G1221300	MD15G1221300	0	63.409	64.2857	13	26	7	1	252	26.3	8.62	4191.8	4342.4	4343.2	4396.3	4442.6	4382.6	4622.4	4308.5	4438.2	6.406	6	89.67	13
MD10G1139800	MD10G1139800	0	63.4	12.4517	12	25	10	1	1293	141.5	5.19	2864	2801.7	2814.1	3288	3320.1	3205.3	2977.6	2872.2	2942	0.921	2	76.78	12
MD06G1214700	MD06G1214700	0	63.377	21.9761	13	27	4	1	587	65.4	5.05	1638.5	1592.5	1603.8	1722.8	1814.7	1746.5	1694.3	1645.7	1722	1.818	4	89.6	13
MD12G1246400	MD12G1246400	0	63.338	17.1779	17	22	5	1	978	109.7	5.33	5892.4	6271.3	6138.8	5712.2	5800.5	5836.7	6118.9	5841.9	5683.8	0.778	12	67.08	17
MD16G1248300	MD16G1248300	0	63.295	37.8486	17	21	5	1	502	53.5	5.29	4945.7	4906.4	4843.9	4909.7	4931.3	4748	4729.7	4661	4852.2	3.101	12	67.74	17
MD10G1327900	MD10G1327900	0	63.27	39.375	10	35	10	1	320	34.6	5.83	7448.1	7956.9	7718.5	7066.9	7064.4	7092.1	6732.9	6417.3	6283.3	6.305	0	109	10
MD05G1112700	MD05G1112700	0	63.248	35.1124	9	24	6	1	356	37.1	7.99	1849.6	1821.7	1874.6	1821.7	1887.1	1833.4	1996.5	1920.2	2045.5	3.125	0	88.35	9
MD15G1403200	MD15G1403200	0	63.163	33.4123	16	35	10	1	422	48	6.47	2771.9	2928.9	2902.1	2674.4	2775.1	2778.3	3011	2942.9	2861.6	3.03	0	94.17	16
MD17G1019700	MD17G1019700	0	63.14	38.5159	12	33	3	1	283	31.9	8.47	1755.7	1765.6	1723.6	1744.4	1760	1754	1718.1	1662.7	1715.4	6.017	0	98.59	12
MD04G1079800	MD04G1079800	0	62.995	84.3537	12	25	4	1	147	16.5	4.96	4916	5323.5	5196.9	5840.1	5745	5803.9	5235.9	5132.6	4987.1	16.783	8	73.51	12
MD11G1064700	MD11G1064700	0	62.981	36.4198	11	32	1	1	324	35.5	5.91	1227.9	1230.3	1205.5	1025.2	984.1	998.3	1061.4	1011.3	1085	5.31	1	104.07	11
MD15G1304800	MD15G1304800	0	62.95	38.6111	11	26	5	1	360	38	8.22	1435.9	1515.5	1512.8	1481.5	1478.4	1538.5	1538.8	1438.4	1472.4	4.623	0	80.41	11
MD04G1002500	MD04G1002500	0	62.923	41.3223	18	30	4	1	484	54.8	8.84	6350.4	6391.1	6371.7	5565.3	5553.5	5532.1	4216.4	4046.4	4156.4	2.34	14	86.58	18
MD10G1142600	MD10G1142600	0	62.916	31.25	13	26	4	1	368	41.2	5.16	4521.3	4586.6	4533.5	4750.5	4852.3	4904.7	4652.2	4537.1	4551.1	3.771	9	83.65	13
MD11G1145900	MD11G1145900	0	62.87	27.3897	13	25	12	1	544	59.2	8.35	6167.3	6028.2	6141.5	4825.6	5440.1	4754.7	5079.6	6346.6	6278.3	2.765	1	69.02	13
MD09G1156000	MD09G1156000	0	62.834	28.6307	12	22	12	1	482	54.2	6.24	4486.3	4710.4	4612	4645.6	4629.8	4749.9	4767.6	4826.7	4565.1	1.683	0	72.14	12
MD04G1188500	MD04G1188500	0	62.587	34.0782	9	53	9	1	179	20	7.96	7244	7115.4	7167.9	7249	7639.5	6836.1	9547	9220.5	9723.4	30.623	0	148.84	9
MD11G1113000	MD11G1113000	0	62.546	65.2778	14	29	1	1	216	23.9	8.25	147.1	161.1	137.9	178.7	161.9	170.5	133.8	135.8	135.4	9	0	89.08	14
MD07G1091700	MD07G1091700	0	62.535	33.7104	15	23	1	1	442	50.6	7.62	647.1	608.1	622	653.8	682.8	636.8	636.8	577.3	613.7	1.994	0	63.09	15
MD07G1276800	MD07G1276800	0	62.512	45.1299	14	20	2	1	308	33	10.13	200.4	186.6	185	185.3	202.6	191.7	182.5	195.1	167.7	3.924	0	66.44	14
MD04G1038500	MD04G1038500	0	62.501	46.2604	13	20	10	1	361	39.9	8	5651.7	6000.8	5917.4	6054	6110.9	6454.6	5937.3	5824.5	5436.1	3.52	3	71.07	13
MD10G1046900	MD10G1046900	0	62.403	34.0381	11	21	9	1	473	49.2	8.79	2639.1	2826.8	2716.1	2934.7	2853	2783.1	2820.6	2693.2	2666	2.687	2	75.41	11
MD13G1043400	MD13G1043400	0	62.38	27.3684	10	22	2	1	475	49.5	8.79	535.2	529	532.5	533.1	541.6	524.2	536.1	524.8	574.2	3.125	0	81.02	10
MD01G1210400	MD01G1210400	0	62.376	38.3333	14	29	5	1	360	40.3	5.17	1045.4	1140.8	1084	1164.2	1142.9	1241.1	1095.7	1118	1041.6	2.924	0	104.22	14
MD15G1011800	MD15G1011800	0	62.34	36.3029	13	26	1	1	449	50.4	4.89	238.3	259.2	265.7	351	351.9	401.3	264.4	255.4	236.5	4.248	0	80.64	13
MD00G1033600	MD00G1033600	0	62.337	21.3894	12	34	4	1	547	62	5.91	691.4	728.2	704.1	712.8	739.2	732.5	762.7	707.3	737.8	1.783	0	96.9	12
MD06G1025700	MD06G1025700	0	62.319	37.1831	11	27	7	1	355	38	4.83	4513.6	4219.8	4107.5	3610.1	3648.1	3457.2	3848.5	3568.7	3901.5	4.109	4	90.87	11
MD16G1182300	MD16G1182300	0	62.316	35.5649	8	34	1	1	239	25.7	5.6	302.4	282.2	259.5	208.8	232.6	224.4	238.4	252	228.9	14.399	0	124.95	8
MD00G1159300	MD00G1159300	0	62.3	18.2342	9	23	3	1	521	56.6	4.98	1321.5	1538.2	1460.6	1343.6	1356.9	1477.3	1276.8	1253.4	1134.6	2.398	1	81.25	9
MD16G1017700	MD16G1017700	0	62.296	42.3684	13	22	3	1	380	41.4	7.21	5625.3	5523.8	5481.8	5199.9	5171.5	5234.7	5509.3	5559.4	5638	3.047	10	81.1	13
MD05G1122100	MD05G1122100	0	62.288	50.5181	16	27	16	1	386	42.1	7.36	4905.7	4704.5	4723.5	4223.3	4306.5	4223.4	4906	4721.7	4820.4	3.52	0	97.47	16
MD03G1070100	MD03G1070100	0	62.286	55.8824	11	39	1	1	204	21.8	9.09	123.1	113.9	109.3	145.3	148.9	150.9	113.8	119.4	131.1	13.678	0	109.25	11
MD13G1104600	MD13G1104600	0	62.226	23.1884	12	26	7	1	552	60.4	7.34	7200.2	7014.1	7268.6	8303.2	8284	8039.5	7169.9	6803.1	6921.3	2.594	6	77.94	12
MD16G1227200	MD16G1227200	0	62.176	24.6063	11	27	3	1	508	55.3	7.8	1019.7	1062.7	1007.7	989	989.6	1016.4	1017.2	1004.2	1025.5	1.818	0	89.84	11
MD10G1175400	MD10G1175400	0	62.166	33.8346	12	27	1	1	399	43.7	9.38	18.1	26	22.9	26.8	24.5	26.4	24.8	20.5	20.6	2.06	0	73.76	12
MD02G1267100	MD02G1267100	0	62.143	19.1753	17	25	17	1	970	106.7	5.97	4126.8	4557.9	4629.3	4642.3	4633.4	4896.9	4859.3	4676	4448.1	0.885	0	75.03	17
MD01G1044100	MD01G1044100	0	62.138	32.233	14	21	1	1	515	56.8	8.32	336.5	329.1	343.7	344	344.2	325.3	378.3	347.6	389.3	2.065	0	68.22	14
MD12G1206100	MD12G1206100	0	62.132	18.6304	17	24	17	1	993	109.1	5.41	4344.5	4424.3	4338.2	4630.6	4678.2	4717.4	4596.9	4539.8	4590.3	0.803	0	68.37	17
MD15G1440400	MD15G1440400	0	62.127	20.1258	18	22	7	1	954	106.6	6.2	5149.2	5218.8	5038	5401	5373	5230.3	4807.4	4608.3	4918.7	1.104	11	63.85	18
MD12G1263200	MD12G1263200	0	61.995	38.4434	16	25	13	1	424	49.8	6.34	8021.5	8298.4	8252.8	7050.1	7560.6	8941.3	7270.3	7839.4	7866	3.084	3	72.74	16
MD00G1040000	MD00G1040000	0	61.99	30.7305	12	30	3	1	397	42.8	7.75	4533.3	4112.1	4185.9	3666.2	3842.5	3619.8	4506.4	4173.7	4711.6	2.981	6	100.2	12
MD09G1011700	MD09G1011700	0	61.952	41.5459	11	30	4	1	207	23.6	10.4	8280.8	7915.3	7937.2	7110	7837.1	7209.6	8291	7406.4	9165.6	7.031	7	94.03	11
MD05G1133600	MD05G1133600	0	61.944	29.7587	11	20	6	1	373	40.8	8.37	4683.9	4659	4646.5	4800.4	4494.1	4718.4	4869.4	4764.2	5178.8	4.109	4	70.34	11
MD02G1264100	MD02G1264100	0	61.929	34.9515	12	30	6	1	309	34.8	6.24	1755.1	1587.5	1578.5	1481.3	1527.8	1484	1730.6	1652.3	1772.6	5.7	0	101.12	12
MD16G1181900	MD16G1181900	0	61.887	51.2727	11	24	10	1	275	30	5.81	4126.1	4082.2	4076.4	3249.8	3334.9	3330.7	2981.9	2902.4	2789.6	4.484	1	89.72	11
MD01G1124600	MD01G1124600	0	61.868	52.4272	7	30	7	1	103	11.4	11.47	4446.5	4383.2	4486.2	6291.6	6466.5	6204	5608.4	5336.5	5978.5	49.119	0	104.41	7
MD15G1422600	MD15G1422600	0	61.801	30.7947	12	21	3	1	302	34.7	9.07	1014.8	1077.8	1014.7	1445.6	1357	1402.8	1377.7	1399.8	1409.3	3.894	0	68.28	12
MD10G1062300	MD10G1062300	0	61.75	41.2903	11	34	8	1	310	34.9	7.23	3045.6	2990.7	2808.8	2560.4	2586.6	2378.4	2476.4	2324.1	2577.7	3.394	0	133.73	11
MD00G1003800	MD00G1003800	0	61.728	20.1278	13	22	3	1	626	67.7	6.43	996.6	968.4	1008.7	1052.6	1113.1	1082.2	1090.4	1073	1092.3	1.442	0	67.69	13
MD10G1190200	MD10G1190200	0	61.686	28.4585	12	25	2	1	506	57.8	8.79	388.9	352.6	353.9	396.1	397.6	405.3	329.8	336.7	345.1	1.907	1	82.94	12
MD08G1008900	MD08G1008900	0	61.64	26.626	12	20	4	1	492	55.8	8.03	1147.5	1055.4	1086.3	1134.9	1170.6	1172.1	1119.9	1163.5	1166	1.683	0	71.82	12
MD07G1309900	MD07G1309900	0	61.614	36.1186	11	22	9	1	371	41.9	6.28	3680.3	3531.9	3585.4	5427.7	5467.1	5273.9	4631.8	4414.1	4772.4	3.394	2	80.05	11
MD03G1045900	MD03G1045900	0	61.6	44.5415	11	31	6	1	229	25.2	9.14	8278.9	8736.8	8585.3	8677	8291.6	8434.2	9202.7	8782.8	8464.3	8.006	6	94.86	11
MD14G1014500	MD14G1014500	0	61.55	45.9227	8	40	1	1	233	24.4	8.66	39.6	36.9	41.9	36.5	40.4	32.6	34.3	34.6	27.4	6.627	0	157.93	8
MD11G1304100	MD11G1304100	0	61.535	55.8528	15	29	10	1	299	31.9	7.85	4636	4719.9	4757.6	4900.7	5040.4	5063.4	5073.9	4982.9	4865.5	4.055	5	80.03	15
MD08G1012800	MD08G1012800	0	61.427	36.3029	13	26	1	1	449	50.4	4.89	529.7	540.7	538.2	609.1	635.9	659.4	530.2	515.4	520.4	4.248	2	79.41	13
MD12G1233200	MD12G1233200	0	61.392	28.8043	13	22	1	1	552	61	9.17	324	378.6	372.6	594.4	592.7	626	671.5	588.1	532.9	1.434	0	81.72	13
MD11G1115000	MD11G1115000	0	61.376	36.9014	12	25	12	1	355	38.3	6.09	2764.5	2885.7	2884.5	3101	3137.7	3095.6	3062.7	3034.8	2958	3.642	0	91.04	12
MD03G1210100	MD03G1210100	0	61.364	30.9192	9	22	9	1	359	37.6	5.67	5743.3	4059.7	5669.5	3925.2	6894	3896.5	8493.1	3990	4162.3	5.449	0	72.35	9
MD11G1154500	MD11G1154500	0	61.347	35.9897	15	24	11	1	389	43.7	6.04	5070.7	4742.4	4834.8	5137.9	5181.4	4801.5	4640.6	4321.8	4712.8	2.621	4	75.48	15
MD13G1239500	MD13G1239500	0	61.268	23.1689	14	19	2	1	669	71.8	5.26	281.7	401.4	369.7	373.7	332.7	494.1	397.5	389	262.6	1.728	0	64.28	14
MD10G1237400	MD10G1237400	0	61.225	27.1961	17	21	10	1	831	93.1	6.07	5184.1	5013	4977.7	5063.1	5112.4	5176.2	5280.8	5128.9	5306.1	1.025	7	70.19	17
MD13G1203600	MD13G1203600	0	61.168	14.0931	9	20	1	1	816	88.6	6.76	135.3	135.4	126.9	111	109.8	120.5	113.2	110.7	110.6	1.059	0	70.01	9
MD16G1073500	MD16G1073500	0	61.106	23.3553	12	24	4	1	608	68.6	7.53	4193.7	4358.4	4301.4	5529.5	3893	5745.9	3454.4	4410.6	4321.8	1.096	8	78.01	12
MD12G1201700	MD12G1201700	0	61.044	14.47	15	26	15	1	1085	119	8.07	5362.3	5763	5479.6	5692.9	5670.4	5996.8	5649.8	5458.3	5154.1	1.127	0	75.85	15
MD10G1070600	MD10G1070600	0	61	27.0492	13	29	4	1	488	53.5	6.89	7654.6	8071.1	8149.2	8180.7	7979.9	8278.1	8836.9	8503.4	8293.3	2.36	9	89.98	13
MD03G1200800	MD03G1200800	0	60.954	60.4278	11	33	3	1	187	19.9	8.43	7793.3	7294.4	7533.4	7388.7	7614.8	7147.7	7790.7	7240.2	7919.3	16.783	8	101.03	11
MD10G1082200	MD10G1082200	0	60.899	23.8095	14	19	14	1	756	83.9	5.62	3639.5	3423.7	3469.1	3661.7	3732.5	3536.2	3682.1	3408.6	3694.5	1.186	0	68.68	14
MD07G1166600	MD07G1166600	0	60.865	22.6415	14	23	4	1	636	68.6	6.1	1803.3	1950.4	1959	2044.6	2000.2	2061.4	1958.6	1788.6	1768.9	1.384	0	69.27	14
MD07G1280600	MD07G1280600	0	60.759	40.1662	15	27	6	1	361	40.4	5.17	7106.2	7224.4	7245.6	7580.9	7634.8	7664.1	7321.4	7024.9	6944.5	3.101	9	93.27	15
MD07G1091100	MD07G1091100	0	60.744	31.7204	11	32	1	1	372	39	4.92	392.9	400.3	392.4	394	379.4	357.7	366.3	381.4	317.4	3.101	0	103.27	11
MD01G1113900	MD01G1113900	0	60.721	25.3807	14	22	2	1	591	66	5.97	358.6	333.6	323.1	278.3	290.1	258.6	319.6	308.2	375.6	2.075	0	62.21	14
MD01G1196000	MD01G1196000	0	60.717	15.165	18	24	2	1	1121	127.7	7.84	335.9	379.9	370.2	367.6	384.5	393.6	388.5	403.2	360.1	0.673	0	71.73	18
MD00G1099800	MD00G1099800	0	60.709	54.3046	10	42	6	1	151	17.1	10.39	6673.4	7229.4	7229.2	8916.1	8789.3	9147.8	8821.1	9194.6	8821.3	27.943	4	139	10
MD04G1216600	MD04G1216600	0	60.689	32.1881	14	22	2	1	553	61	9.17	3292.1	3391.1	3426.8	5055.7	5162.7	5119.8	5868.4	5507.7	5690	1.434	12	77.13	14
MD13G1280100	MD13G1280100	0	60.577	15.6283	13	21	4	1	947	105.8	5.88	817.9	883.3	884.2	940.2	957	967.3	895.1	854.7	833.5	0.808	0	69.34	13
MD14G1000800	MD14G1000800	0	60.546	48.4848	9	20	9	1	297	31.7	7.49	1964	2030.9	2035.3	2001.2	2120.3	2165.4	2300.6	2260.8	2095.8	3.806	0	80.25	9
MD02G1283800	MD02G1283800	0	60.515	25.9174	11	48	5	1	436	46.9	9.26	2032.3	1897.9	1952.7	2112.8	2088.7	1978.8	2148	2157.1	2212.4	5.579	0	166.88	11
MD06G1117500	MD06G1117500	0	60.505	38.5675	14	20	4	1	363	41.2	7.05	2726	2965.5	2927.5	3109.1	3070.7	3158	3129.1	3103.7	2795.5	2.765	9	61.02	14
MD13G1222900	MD13G1222900	0	60.476	28.3465	12	24	4	1	508	55.2	7.93	4662.7	4702.6	4687.8	4565.1	4618.6	4475.4	4773.9	4596.1	4808.6	1.818	8	79.51	12
MD12G1236000	MD12G1236000	0	60.421	41.0029	11	34	1	1	339	36	5.6	91.7	111.1	107.1	93.6	110.2	101.5	71.8	98.9	83.1	3.394	0	106.15	11
MD11G1042000	MD11G1042000	0	60.364	9.2562	16	20	4	1	1815	203.3	7.43	3377.9	3403.8	3326.7	3462.8	3521.9	3431	3478.1	3234.8	3586.7	0.431	11	60.5	16
MD13G1162100	MD13G1162100	0	60.32	15.101	17	22	2	1	1139	126	6.96	735.4	736.8	730.6	675.8	701.8	669.2	727.6	695.1	749.9	0.819	0	63.64	17
MD17G1267800	MD17G1267800	0	60.213	29.0566	16	24	3	1	530	57.5	8.28	5609.8	5689.6	5760.1	5574.1	5584.1	5571.9	6212.7	5900	6097.8	2.57	13	65.06	16
MD10G1210900	MD10G1210900	0	60.206	38.6417	14	35	1	1	427	45.2	7.74	28.4	37.6	34.3	32.8	34.7	36	39.8	32.7	25.7	3.146	0	95.38	14
MD05G1028500	MD05G1028500	0	60.17	58.4034	8	24	8	1	238	24.2	4.78	4261.1	4498.2	4270	4025.6	3655.4	4092.6	4304	4293.6	4106	9	0	87.14	8
MD17G1140800	MD17G1140800	0	60.151	21.3423	16	24	1	1	745	84.1	7.53	1075.4	1092.2	1057.1	1111.8	1118.2	1108.3	997.2	953.2	1010.5	1.154	4	80.02	16
MD10G1190400	MD10G1190400	0	60.148	28.4585	12	25	2	1	506	57.5	8.97	379.8	370.6	363.7	695.8	673.9	666.9	462.9	435.2	379.6	1.834	0	78.71	12
MD06G1182600	MD06G1182600	0	60.135	25.3659	15	23	12	1	615	68.9	5.67	5576.9	5614.7	5410.8	3825.8	4510	6070.9	4265.7	5009.7	5046.2	1.783	0	63.51	15
MD17G1098900	MD17G1098900	0	60.115	18.0297	11	21	6	1	538	58.2	5.73	4289.8	4229.2	4196.6	4510.7	4638	4408.3	3907.7	3629.8	3698.9	2.398	5	70.27	11
MD02G1191100	MD02G1191100	0	60.084	38.0488	15	20	5	1	410	44	6.18	4808.6	4728.7	4682.4	4338.3	4459.1	4308	4332.2	4066.6	4292.9	3.394	9	66.2	15
MD05G1363800	MD05G1363800	0	60.083	51.1848	10	18	5	1	211	23.2	7.42	2527.4	2439.3	2487.5	2631.6	2765	2550.8	2583.7	2415.1	2623.7	5.952	5	64.66	10
MD12G1008900	MD12G1008900	0	60.079	25.4302	12	16	3	1	523	58.3	6.65	3259.5	3293.2	3204.4	3121	3290.7	3273	3374.4	3317.1	3283.3	1.154	9	49.32	12
MD07G1234000	MD07G1234000	0	60.043	30.9582	13	26	6	1	407	43.6	7.47	4917.6	4896.9	4841	5024.2	5234.1	5002.9	5101.7	5024.6	4952.5	2.875	7	71.75	13
MD11G1217800	MD11G1217800	0	60.018	50.2674	10	31	2	1	187	19.7	8.32	179.9	164.7	164.3	171.7	192.8	173.3	150.6	146.6	155.6	12.335	0	100.7	10
MD13G1185800	MD13G1185800	0	60.002	49.2537	10	26	2	1	201	21.6	8.9	6465.8	6349.7	6292.3	5646.5	5944.4	5539.5	6491.2	6152.1	6461.2	9	8	90.11	10
MD16G1161900	MD16G1161900	0	59.957	15.8311	18	24	2	1	1137	125.9	6.96	3199.4	3236.1	3261.6	3338.4	3236.9	3195.4	3218.6	3108	3359.5	0.905	12	70.64	18
MD06G1237000	MD06G1237000	0	59.945	15.9253	17	22	9	1	1124	122.7	9.36	1303.7	1385.1	1321.7	1276.3	1258.4	1270.5	1454	1351.5	1419.7	0.69	1	64.12	17
MD04G1140300	MD04G1140300	0	59.944	22.2045	15	20	15	1	626	70.1	5.58	5411.7	5677.1	5639.1	5519.4	5776.7	6031.6	6136	5984.8	5758.7	1.319	0	61.52	15
MD11G1020700	MD11G1020700	0	59.922	20.5521	14	19	1	1	652	73.2	6.06	98.6	101.6	111.3	102.7	106.4	113.5	103.9	96.8	92.6	1.219	0	61.46	14
MD13G1161200	MD13G1161200	0	59.919	70.0637	9	31	2	1	157	17.5	6.28	1754.2	1877.4	1842.4	2079.6	2180.7	2124.7	1781.5	1643.6	1643.1	10.548	1	105.54	9
MD08G1186900	MD08G1186900	0	59.897	42.1687	14	26	2	1	249	28.3	10.64	12185.8	8153.6	10982.5	10022.7	21127.3	8573.8	24026	11546.1	11784.5	6.586	11	82.23	14
MD11G1273100	MD11G1273100	0	59.738	45.0667	12	24	12	1	375	39.4	6.79	3480	3375.5	3458.5	3531.9	3654.3	3611.6	3566.8	3581.8	3596.8	2.562	0	84.94	12
MD12G1178200	MD12G1178200	0	59.681	30.363	9	37	1	1	303	33.4	6.92	11650.1	4828.2	10495.3	3358.3	3672.3	3099.7	7302.5	5296.7	5991.2	9	5	132.97	9
MD10G1152100	MD10G1152100	0	59.679	43.4286	8	27	8	1	175	18.8	5.14	4642.5	4721.4	4689.8	4119.8	4010.7	4058	4331.4	4212.5	4208.6	12.594	0	83.77	8
MD07G1130400	MD07G1130400	0	59.578	38.0392	12	32	8	1	255	28.5	8.98	9303.1	8881.5	9142.4	8701.7	9686.4	8636.8	9274.8	9646.6	9961.3	13.678	4	92.49	12
MD15G1372800	MD15G1372800	0	59.532	42.1687	14	26	2	1	249	28.3	10.7	686.4	641.1	640.7	753.1	803.8	717.3	943.6	868.9	1004.5	6.586	0	81.91	14
MD06G1067000	MD06G1067000	0	59.52	28.9744	14	24	14	1	390	42.8	6.19	7678.5	8070.1	8220.6	8424.3	8470.7	8849.1	8719.7	8408.2	8310.6	3.758	0	72.86	14
MD14G1060900	MD14G1060900	0	59.488	20.3901	9	22	1	1	564	62	5.66	50.1	68.8	54.9	59.1	61.1	70.3	66.7	66.8	69.8	1.707	0	81.9	9
MD14G1245700	MD14G1245700	0	59.418	32.9341	8	27	2	1	334	35	8.75	812.9	786.2	848.1	918.2	925.5	878.7	814.6	780.1	826.3	4.337	0	105.27	8
MD09G1065200	MD09G1065200	0	59.38	13.5747	16	22	4	1	1105	125.9	6.57	235.7	233.5	243.9	237.9	266.5	253	247.1	228.8	236.5	0.698	0	62.05	16
MD04G1033500	MD04G1033500	0	59.238	26.0355	13	25	13	1	507	56.2	6.3	6586.1	6239.6	5988.4	3460.7	4657.1	3432.1	4441.9	7201.2	7298.2	3.642	0	78.99	13
MD07G1298000	MD07G1298000	0	59.22	55.157	12	30	12	1	223	24.7	8.28	7095.8	7370.1	6961.7	2819	3026.7	2911.7	6378.4	6186.1	6171.9	7.031	0	90.01	12
MD07G1279200	MD07G1279200	0	59.208	25.0859	18	32	2	1	582	67.3	5.15	296.8	281.5	323.5	303.3	304.7	301.8	314.2	299.7	337.3	1.894	0	88.74	18
MD03G1018700	MD03G1018700	0	59.196	20.5207	14	19	1	1	653	73.3	5.92	3589.6	3426.4	3454.6	3385.5	3479.7	3372	3595.6	3362.5	3478.5	1.254	12	58.61	14
MD15G1292900	MD15G1292900	0	59.161	17.8168	10	17	9	1	797	83.7	6.83	2533	2698.6	2582.9	2867.2	2890.8	2953	2947.1	2678.1	2670.5	1.268	1	58.56	10
MD05G1246200	MD05G1246200	0	59.159	34.0708	6	19	6	1	226	24.4	5.71	4514.9	4328.9	4324.9	4439.7	4531.1	4424.2	4440.5	4206.2	4397.8	5.158	0	71.87	6
MD16G1157800	MD16G1157800	0	59.157	58.0311	11	25	5	1	193	22	7.53	1625.4	1506.2	1560.8	1437	1596.1	1481.7	1716.9	1662.7	1777.4	12.895	1	88.77	11
MD05G1251400	MD05G1251400	0	59.106	47.6987	9	28	1	1	239	26.2	4.87	392.7	369.1	411.9	400.6	397.8	415.7	369.8	391.3	358.1	7.733	0	107.91	9
MD17G1026600	MD17G1026600	0	59.104	33.2461	10	19	6	1	382	39.7	6.34	4204.4	4671.4	4506.8	4711.8	4568.6	5340.6	3778.3	4458	4049.5	2.728	4	67.14	10
MD00G1013000	MD00G1013000	0	59.085	27.5046	16	28	14	1	549	59.6	8.68	7937.9	7126.7	7615.9	9314.6	6888.9	7792.6	3583	3438.3	3535.2	2.472	2	91.84	16
MD15G1201600	MD15G1201600	0	59.067	48.0687	14	32	2	1	233	26.1	10.21	1311.7	1360.6	1309.1	1530.3	1577	1644.5	1683.1	1563.6	1676.8	4.995	3	97.44	14
MD10G1265400	MD10G1265400	0	58.986	43.0189	8	33	3	1	265	28.2	5.43	2268.6	2279.1	2328.6	2090.1	2215.4	2084.7	2200	2006.9	2192.9	15.379	0	105.31	8
MD14G1061300	MD14G1061300	0	58.94	20.0258	14	18	14	1	774	88.9	9.04	3038.1	2977	2999.5	3084.1	3207.6	3090.5	2994.7	2867	3031.5	0.995	0	50.51	14
MD03G1030300	MD03G1030300	0	58.927	53.9604	11	30	1	1	202	22.7	6.05	5157.5	5302.4	5335.2	5684.8	5423.8	5520.1	5349.8	5196.6	5044.2	12.335	10	98.5	11
MD16G1192600	MD16G1192600	0	58.923	25.4296	11	24	6	1	582	62.4	5.64	1420.8	1596.5	1520.9	892.9	955.5	956.9	1551.4	1573.9	1374	1.707	0	89.72	11
MD06G1202600	MD06G1202600	0	58.908	39.6285	13	23	2	1	323	35.3	9.07	8629.6	7608	8002.9	8479.7	8381.8	8204.1	8482.7	8150.7	9210.4	4.38	11	72.62	13
MD03G1274300	MD03G1274300	0	58.898	28.8835	13	21	2	1	412	46.2	5.45	415.6	342.6	377.3	395.5	404.7	379.4	394.5	378.3	404.2	3.299	0	66.9	13
MD12G1102600	MD12G1102600	0	58.861	28.5992	11	18	3	1	514	56.7	5.31	238.8	247.1	242.1	239.6	253.7	254.2	262.7	260.4	257.6	1.512	0	64.14	11
MD15G1225500	MD15G1225500	0	58.813	10.6796	17	22	3	1	1751	194	5.67	764.1	824	824.9	862.7	897.1	880.9	910.6	846.3	834.7	0.373	0	59.53	17
MD15G1353000	MD15G1353000	0	58.801	31.0722	12	23	3	1	457	50.5	7.39	3912.4	4144.2	4111.1	4606	4614.3	4783.8	4365.7	4112.1	4126.5	2.398	9	76.78	12
MD07G1302100	MD07G1302100	0	58.778	34.3137	10	17	4	1	408	44	9.07	1055.5	946.2	981.6	953.8	1014.5	918.4	1018.1	975.1	990.1	1.848	0	62.78	10
MD03G1202200	MD03G1202200	0	58.7	33.5784	9	22	9	1	408	44.8	5.55	5077.7	5067.2	5035.8	5229.5	5156.5	5121.6	5212.8	5465.9	5216.1	6.079	0	73.07	9
MD03G1262600	MD03G1262600	0	58.64	44.0789	7	32	1	1	152	17.6	10.64	5739.4	5987.4	6246.7	7131.8	6877.5	7231	6707.4	7279.9	7309.8	21.758	8	113.01	7
MD16G1165000	MD16G1165000	0	58.599	37.2671	9	23	9	1	322	36.3	6.32	6029.7	5504.2	5655.7	7065.7	6192.4	6531.3	6708.6	6309.5	6268.2	6.943	0	70.17	9
MD13G1167600	MD13G1167600	0	58.588	55.9524	11	34	2	1	168	18.8	4.7	2110.3	2088.3	2090	2248.5	2334.4	2328.4	2120.8	2066.3	2145.9	37.312	0	120.14	11
MD07G1004500	MD07G1004500	0	58.478	29.056	17	27	8	1	678	77	5.68	3246	3296.5	3272.5	5075.2	5190.9	5104.9	3593.4	3449.2	3523.3	1.918	8	65.61	17
MD00G1070400	MD00G1070400	0	58.448	22.4852	11	18	11	1	676	75.4	6.15	2298.9	2372.7	2327.2	2424.4	2490.9	2475.6	2480.2	2390.6	2260.4	1.004	0	60.9	11
MD10G1311700	MD10G1311700	0	58.422	34.4828	8	34	3	1	232	24.6	9.52	1758.7	1767	1758.4	1622.4	1641.7	1569.3	1653.6	1582.8	1566.3	5.449	0	111.22	8
MD14G1218700	MD14G1218700	0	58.355	30.4094	15	25	2	1	513	54.7	6.57	6771.7	7024	6948.6	6866.5	6914.8	6757.3	6978.9	6617.1	6706.2	2.594	13	77.63	15
MD09G1019100	MD09G1019100	0	58.348	38.2456	12	31	3	1	285	32	8.38	8471.2	8384.7	8329.5	8699.9	8735.4	8401.2	8513.2	7986.5	8429.3	5.918	9	90.21	12
MD01G1230500	MD01G1230500	0	58.328	39.6552	11	17	5	1	406	44	9.14	1883.4	1685.7	1756.3	1844.3	1899.7	1759.5	1755.6	1887	1907.6	1.762	6	59.14	11
MD06G1232500	MD06G1232500	0	58.312	24.5283	9	35	2	1	424	46.3	6.57	391.1	479.2	449.3	472.5	437.9	515.7	464.8	434.3	410.6	2.415	0	110.63	9
MD14G1242700	MD14G1242700	0	58.238	26.7267	8	31	4	1	333	37.7	5.05	1315.3	1341.7	1295.2	1582.5	1620.4	1639.2	1570.4	1453	1482.7	6.197	0	93.4	8
MD02G1213500	MD02G1213500	0	58.223	25.3406	13	28	2	1	367	39.4	7.46	820.7	774.4	755.8	795.6	834.1	782.5	766.4	781.8	857.7	2.924	0	88.25	13
MD15G1246200	MD15G1246200	0	58.215	45.7534	13	24	3	1	365	41	5.45	484.7	497.1	471.7	561.8	575.8	591.2	377.7	375.4	376.9	4.055	0	74.87	13
MD17G1180600	MD17G1180600	0	58.188	31.3525	15	34	3	1	488	54	7.02	347.2	366.8	352.4	286.8	298.1	312.2	344.2	342.6	297.5	2.455	0	90.83	15
MD10G1195700	MD10G1195700	0	58.161	21.9873	9	20	1	1	473	52.2	8.62	233.9	251.1	237.9	213.7	208.3	196.7	269	271.5	312.5	2.06	0	61.76	9
MD00G1095700	MD00G1095700	0	58.139	26.2195	11	18	3	1	492	53.4	5.33	2341.8	2401.6	2425.8	2514.9	2553.1	2506.5	2513.6	2485.3	2439.5	1.434	8	60.72	11
MD15G1052500	MD15G1052500	0	58.118	32.381	10	36	1	1	315	34.5	6.44	155.4	155.6	163.6	160.9	177.1	161.4	170.6	154.2	155.7	5.062	0	114.13	10
MD16G1044200	MD16G1044200	0	58.047	25.5717	10	20	2	1	481	49.9	8.35	2337	2315.9	2330.6	2292.9	2324.2	2289	2465.3	2517.4	2395.1	2.594	6	76.41	10
MD15G1171000	MD15G1171000	0	58.029	46.5753	12	22	6	1	219	23.3	4.55	4570.5	4615.4	4283.7	3757.6	3627.7	3501.6	3282.4	3210.2	3223.2	6.197	0	76.75	12
MD06G1226500	MD06G1226500	0	57.89	31.6258	11	25	1	1	449	50.1	4.78	16	18.3	17.9	20.8	16.6	17.1	17.7	17	20.4	3.962	0	76.22	11
MD16G1182200	MD16G1182200	0	57.816	35.5649	9	26	2	1	239	25.7	6.15	7208.3	6844.4	6827.1	5986.2	6221	5979.3	6636.3	6437.4	6497	9	7	93.56	9
MD16G1099600	MD16G1099600	0	57.816	26.2385	16	21	9	1	545	59.4	8.48	6684.1	6954.8	7073.6	7064.6	7153.2	7144.3	6828.4	6531.6	6287.4	1.467	6	62.2	16
MD05G1363600	MD05G1363600	0	57.729	29.0698	15	26	14	1	516	57	6.57	6411.6	6339.2	6319.7	5820.4	5851.4	5833.5	6332.5	5828.4	6216.8	2.728	0	68.27	15
MD12G1158800	MD12G1158800	0	57.701	21.8912	15	21	13	1	772	85	6.65	3173.7	3327	3123.1	3140.3	3089.9	3097.8	3065.4	2980.8	3074.9	1.093	0	66.82	15
MD07G1140300	MD07G1140300	0	57.697	49.0196	15	23	8	1	204	22.4	8.43	12305.9	8406.2	9674.4	7250.9	7708	11131.9	7473.3	11190.2	9870.3	8.047	8	69.26	15
MD13G1218700	MD13G1218700	0	57.602	53.7037	9	26	9	1	162	18.3	7.05	6811	7412.3	7345.2	6275.6	6314.9	6311.4	7182.7	6690.9	6915.7	23.245	0	80.1	9
MD13G1135200	MD13G1135200	0	57.576	45.0704	12	26	12	1	284	32.5	5.01	4286.4	4228.2	4336.9	4446.6	4426	4318.1	4243	4218.7	4103.7	5.7	0	71.98	12
MD16G1164100	MD16G1164100	0	57.547	23.9024	16	24	7	1	820	90.7	8.15	6366.9	6490.2	6430.7	6405.4	6663.9	6846.4	6751	6654.5	6671.5	1.099	9	77.11	16
MD03G1289100	MD03G1289100	0	57.537	44.4444	12	24	1	1	207	23.9	10.92	113.7	126.5	116.3	137.7	142.2	152	139.6	143.6	135.8	10.548	0	84.21	12
MD14G1080100	MD14G1080100	0	57.51	45.9538	9	20	2	1	346	37.8	9.5	5816.1	5716.9	5452.1	4575.6	4923.8	6393.1	3344.2	3810.2	3928.1	3.217	8	72.14	9
MD13G1181400	MD13G1181400	0	57.473	39.1667	7	24	3	1	240	25.9	5.59	2634.8	3001.7	2776.1	2842.7	2845.8	3123.9	2627.8	2717.4	2483.3	12.335	3	87.13	7
MD11G1035300	MD11G1035300	0	57.455	53.9604	11	29	1	1	202	22.8	5.91	1787.4	1835.2	1667.4		625.7		504.7	1998.4	1833.2	10.548	0	95.52	11
MD07G1054300	MD07G1054300	0	57.427	20.0846	16	21	2	1	946	104.1	8	422.5	457	439.9	459.8	494.7	502.3	428.7	415.4	428.5	0.701	0	67.12	16
MD06G1205500	MD06G1205500	0	57.413	37.1166	9	31	2	1	326	34.4	5.25	2957.7	3146.8	3180.7	3400.3	3304.7	3306	3229.8	3520.3	3030	3.489	6	109.01	9
MD16G1245600	MD16G1245600	0	57.394	10.8147	14	21	1	1	2062	223.9	7.65	415	430.2	419.7	364.5	400.3	730.8	412.6	392.1	383.7	0.348	0	66.82	14
MD15G1227600	MD15G1227600	0	57.372	31.0345	11	20	11	1	377	40	7.66	3796.7	3952.3	3855.6	4197.9	4171.1	4294.1	3767.4	3626.2	3553	3.365	0	83.38	11
MD02G1128200	MD02G1128200	0	57.329	43.3735	11	25	11	1	249	27.1	7.43	6786.6	6361.4	6502.8	6707.1	6923	6464.5	6753.3	6341.6	7137.2	5.062	0	84.33	11
MD06G1227800	MD06G1227800	0	57.287	27.4336	11	33	5	1	339	37	6.34	5910.8	6111.3	6024.6	6174.9	6209.9	6275	7080.1	6889.6	6556	7.859	6	108.44	11
MD16G1281300	MD16G1281300	0	57.143	32.3834	12	26	4	1	386	44.5	5.33	1204.6	1133.4	1140.4	1152.3	1197.6	1121.1	1085.5	1022.3	1074.7	2.981	0	86.01	12
MD05G1063400	MD05G1063400	0	57.115	31.7215	15	20	9	1	517	57.3	6.55	3072.9	3110.1	3049.4	3281.8	3312	3241.9	3099.2	2908.1	3062.6	1.976	6	69.6	15
MD14G1227600	MD14G1227600	0	57.076	44.1176	9	27	1	1	204	23.4	9.54	270.4	225.1	214.7	209.9	237.8	200.3	220	238.3	254.3	5.31	0	88.05	9
MD01G1232600	MD01G1232600	0	57.038	44.4444	12	23	1	1	207	23.8	10.92	158.7	185.5	204.9	222.5	207.3	220.2	191.5	211.5	198.1	9	0	70	12
MD01G1204600	MD01G1204600	0	57.002	21.1864	16	20	6	1	708	78.2	5.22	1038.2	1355.7	1111.7	1516.6	1123.4	1222.5	1148.6	1144.3	1056	1.073	0	64.25	16
MD00G1179200	MD00G1179200	0	56.983	28.6245	12	17	2	1	538	59.2	5.27	342.3	408.2	361.8	412.2	385.4	443.7	361.2	353.9	322.4	2.162	0	57.1	12
MD05G1070400	MD05G1070400	0	56.971	36.0092	14	29	5	1	436	48.9	6.33	6712.3	6583.7	6878.8	6867.2	6832	6844.2	6887.2	6428.9	6789	3.101	9	99.95	14
MD14G1240900	MD14G1240900	0	56.799	28.5141	12	22	3	1	498	51.7	6	883.2	854.8	824.7	795.5	823.4	827.1	957.3	921.2	953.7	1.865	0	79.04	12
MD15G1212100	MD15G1212100	0	56.781	37.0056	11	21	9	1	354	39.6	5.78	3947.5	3722.1	3812	3763.1	3842	3691.3	3941.7	3613.8	4182.3	4.337	2	66.44	11
MD01G1234400	MD01G1234400	0	56.776	36.2319	11	22	8	1	483	52.6	5.72	1523	1467.7	1400.2	1341.5	1352	1294.5	1404.8	1321.9	1436.6	2.562	0	71.79	11
MD03G1150700	MD03G1150700	0	56.68	36.4162	10	19	10	1	346	37.2	5.71	2565.3	2624.4	2627.2	2730.6	2754.7	2716.2	2658.7	2730.5	2589.3	5.952	0	65.43	10
MD01G1213300	MD01G1213300	0	56.543	28.5714	8	52	4	1	315	33.8	6.11	4557.6	4241.5	4528.1	6188.2	6192.8	5541.2	3684.2	3570.9	3779.5	10.659	4	198.33	8
MD14G1079900	MD14G1079900	0	56.503	38.7283	8	26	1	1	346	37.7	9.23	783.7	925.2	856.2	989.4	1021.9	1031.2	870.3	891.3	871.2	3.806	0	85.95	8
MD07G1033300	MD07G1033300	0	56.499	12.2127	15	17	15	1	1523	174.7	5.99	2667	2656.5	2643	3052.6	2895	2774.7	2571.8	2689.1	2663.2	0.418	0	59.56	15
MD14G1211800	MD14G1211800	0	56.486	39.3189	12	21	1	1	323	35.3	8.76	109.6	121.3	136.3	140.9	133.7	131.4	157	155.1	133.2	3.642	0	69.03	12
MD16G1026800	MD16G1026800	0	56.477	79.3814	9	30	8	1	97	10.4	8.44	7941	8157	8069.9	7771.2	7791	7406.6	8275.7	7926.7	7943.2	34.112	1	93.44	9
MD05G1089900	MD05G1089900	0	56.427	35.5814	11	19	7	1	430	46.9	6.4	3082.5	3148.8	3254.8	4433.9	3860.3	4018.7	3847.8	3707.1	3597.2	2.857	5	59.55	11
MD11G1135000	MD11G1135000	0	56.387	17.274	11	18	2	1	741	82.1	6.55	296.4	295.2	295.2	327.6	306.3	323.7	280.5	293.3	276.8	0.829	0	64.33	11
MD00G1004100	MD00G1004100	0	56.384	32.9609	12	23	1	1	358	38.4	5.8	120.8	156.6	143.1	149.8	141.6	161.6	138.7	144.6	124.8	2.652	0	63.24	12
MD11G1048200	MD11G1048200	0	56.374	45.6621	11	33	6	1	219	24	9.22	4438.9	5129.7	4973	5054.5	4984.8	5266.4	5292.8	5067.3	4634.8	9	0	98.65	11
MD03G1229100	MD03G1229100	0	56.347	29.3666	13	18	7	1	521	57	6.06	3602	3638.7	3638.2	3640.1	3566.7	3647.5	3735.8	3475.2	3500.5	1.88	6	64.08	13
MD17G1281900	MD17G1281900	0	56.279	35.8434	8	38	4	1	332	35.6	7.61	8806.4	5899	6731.9	5822.6	5039.9	5350.5	5751.9	6759.9	7272.4	7.733	4	142.34	8
MD01G1146300	MD01G1146300	0	56.273	32.0513	12	22	5	1	390	41.9	6.13	4789.9	4841.9	4832.5	4335	4421.2	4593.5	5341	5290.3	5427.9	2.398	7	68.82	12
MD10G1233400	MD10G1233400	0	56.272	35.6923	10	22	5	1	325	37.3	6.37	4269.4	4224.9	4230.4	3705.9	3786.3	3645.7	3933.6	3772.8	3814	3.642	5	75.17	10
MD08G1085200	MD08G1085200	0	56.257	15.8465	15	22	13	1	1016	110.8	6.8	5015.1	4725.9	5074.6	4736.5	4944.9	4718.6	4758.1	4517.6	4940.3	1.054	2	60.54	15
MD10G1092200	MD10G1092200	0	56.204	12.4402	14	26	7	1	1045	116.8	7.03	1134.5	1185.9	1138.4	1087.7	1059.8	1117.2	1145.4	1079.2	1116.1	0.688	0	83.1	14
MD02G1222000	MD02G1222000	0	56.189	9.86523	20	25	7	1	1855	200.8	7.28	1593.3	1589.8	1554.9	1564.6	1633.3	1626.4	1639.5	1542.9	1567.6	0.464	0	67.8	20
MD11G1061400	MD11G1061400	0	56.137	45.5657	10	23	3	1	327	34.9	9.11	266	233.5	232.8	216	241.6	204.8	191	169.8	192.6	3.125	0	79.42	10
MD06G1239900	MD06G1239900	0	56.137	58.7097	11	29	11	1	155	16.7	5.66	4275.4	4171.6	4204	4238.1	4412	4239.6	4623.6	4569.8	4578.6	16.013	0	97.18	11
MD16G1223200	MD16G1223200	0	56.108	59.7015	12	30	2	1	134	15.4	10.18	8766.2	8615.6	8771.2	8863.7	6721.1	4251.7	6327.4	9795.4	9919.2	16.783	11	92.73	12
MD02G1226200	MD02G1226200	0	56.102	31.9838	7	20	1	1	247	27.7	5.05	913.2	1058.3	998.7	1267.8	802.5	1375.7	813.4	871.7	843	5.158	0	67.3	7
MD02G1073400	MD02G1073400	0	56.099	14.4762	6	52	1	1	525	58.2	5.71	924.8	919.2	914.1	966.6	992	982.4	1013.3	936.8	975.1	1.482	0	162.09	6
MD05G1205200	MD05G1205200	0	56.034	19.8214	11	22	4	1	560	60.5	7.87	1760	1912.5	1819	1869.6	1805.5	1852.3	1834.4	1718.2	1733.4	1.31	0	73.86	11
MD06G1108600	MD06G1108600	0	55.993	25.7812	9	24	4	1	384	42	7.11	4445.3	4612.6	4657.1	4396.2	4426.7	4535.1	4465.4	4283.9	4185.9	2.728	5	84.77	9
MD07G1004900	MD07G1004900	0	55.913	68.9394	12	25	12	1	132	14.9	6.93	5434.5	5964.8	5673.4	5775.9	5844.4	5686.9	5754	5494	5201.3	15.379	0	86.72	12
MD16G1186600	MD16G1186600	0	55.902	52.2388	9	24	1	1	201	21.5	8.88	166.4	177.1	186.7	155.1	159.9	156.2	150.3	156.3	152	7.66	0	83.88	9
MD16G1253800	MD16G1253800	0	55.861	47.1264	13	26	2	1	348	38.3	6.62	92.6	95.9	105.2	107	85.4	102.3	89.4	89.6	81.5	4.623	0	81.4	13
MD10G1042200	MD10G1042200	0	55.859	27.5	9	19	7	1	360	39.4	7.08	3777.1	3626.9	3717.4	3806.1	3875.7	3787	4103.2	3912.9	4188.8	2.162	1	72.15	9
MD11G1065700	MD11G1065700	0	55.797	11.6725	11	21	8	1	1148	127.4	5.41	1330.3	1279	1323.7	1385.1	1432.8	1405.8	1306	1326.9	1301.2	0.631	0	69.18	11
MD15G1384400	MD15G1384400	0	55.786	28.7709	11	21	2	1	358	39.6	8.15	750.9	807.7	765.2	711.8	713.9	742.9	735.7	671.3	639.8	3.642	0	66.52	11
MD01G1144400	MD01G1144400	0	55.782	28.6245	11	33	3	1	269	30.8	9.36	1204.4	1216.9	1277.9	617.9	648.7	556.7	1498.4	1421.9	1695.5	3.394	0	85.06	11
MD05G1278500	MD05G1278500	0	55.777	16.8508	13	22	4	1	724	81.9	9.19	1074.3	1103.9	1108.6	1024.2	1069.4	973.7	1100.9	1067.8	1130.8	1.219	0	66.56	13
MD16G1152500	MD16G1152500	0	55.772	18.7654	12	18	12	1	810	91.5	6.81	2932.8	2947.6	2843.1	3048.7	3058.9	2956.1	2962.3	2875.3	2985.6	0.887	0	64.5	12
MD03G1132700	MD03G1132700	0	55.735	14.8184	13	17	3	1	1019	113.5	6.04	210.3	230.7	229.7	237.5	238.9	276	237.5	245	202	0.624	0	60.53	13
MD15G1372600	MD15G1372600	0	55.717	22.2635	11	32	1	1	539	59.4	8.48	674.5	678.8	638.1	707.8	693.5	662.7	568.9	547.9	535.6	1.485	1	103.05	11
MD01G1082200	MD01G1082200	0	55.713	23.6626	10	25	6	1	486	51.9	9.44	4633.5	4518	4632.3	5409.7	5381.6	5306.5	5449.3	5138.3	5552.2	3.047	4	72.82	10
MD04G1227600	MD04G1227600	0	55.712	25.9375	12	21	2	1	640	69.6	6.67	2472.9	2708	2645.8	2468.3	2482.8	2569.4	2694.1	2635	2486.1	1.223	10	62.66	12
MD09G1160100	MD09G1160100	0	55.684	21.6529	13	19	4	1	605	68.1	7.83	1242.4	1274.7	1289.2	1266.8	1261.7	1302	1287.5	1197.7	1182.6	1.565	0	52.14	13
MD17G1007900	MD17G1007900	0	55.634	31.3514	12	30	4	1	370	39.5	9.35	567.6	559.8	585.4	702.7	694.9	694.5	653.1	588.7	612.1	3.394	1	81.36	12
MD06G1151500	MD06G1151500	0	55.538	33.1606	12	22	12	1	386	44.4	5.96	4360.7	4504.2	4423	4641.8	4827.1	5024.4	4559.4	4399.7	4442	2.268	0	70.37	12
MD16G1047500	MD16G1047500	0	55.488	37.9447	10	24	8	1	253	27.8	9.22	7437.4	7449.6	7355	5836.2	6237.3	8974.1	5767.1	7067.9	6898.2	10.45	2	72.92	10
MD06G1077700	MD06G1077700	0	55.469	50.4918	13	25	3	1	305	32.8	5.44	6148.8	6291.8	6223.6	8520.6	6858.9	7857.2	3596.9	4091.5	4084.8	3.924	10	84.42	13
MD11G1161300	MD11G1161300	0	55.443	31.1778	12	18	1	1	433	48.3	7.47	104	104.7	116.4	118.4	114.6	117.9	123.7	131.6	101.3	1.728	0	60.37	12
MD12G1178500	MD12G1178500	0	55.252	37.7358	8	30	3	1	265	29.6	5.52	1569.8	1437.5	1431.8	686.1	709.1	676.8	1137.1	1045.6	1164	5.31	0	116.09	8
MD09G1126100	MD09G1126100	0	55.249	21.0697	13	18	12	1	617	70.6	8.59	2142.5	2298.5	2278.5	2211	2236.3	2291.9	2407.2	2311.5	2160.6	0.829	0	61.88	13
MD04G1189800	MD04G1189800	0	55.054	24.252	15	22	15	1	635	71.3	6.79	5024.1	5192.6	5023.6	4734.5	4831.8	4734.3	5100	4865.2	4938	1.371	0	61.39	15
MD14G1078200	MD14G1078200	0	54.935	34.7826	14	22	7	1	437	51.4	6.11	6671.6	6655.9	6472.2	4887.4	5502.9	4729.9	5343.4	6694.8	6813.4	2.065	7	66.83	14
MD13G1191900	MD13G1191900	0	54.924	23.0634	11	17	6	1	568	61	5.39	5468.8	3736.4	4348	2845.7	2830.3	2867.4	5387.3	4766.8	4266.9	1.683	5	65.31	11
MD08G1088400	MD08G1088400	0	54.918	24.359	9	25	2	1	390	43.8	5.4	147.7	138.3	154.4	148.8	163.7	155.9	150.5	162.8	160.7	4.109	0	81.86	9
MD12G1036100	MD12G1036100	0	54.807	31.0185	8	33	8	1	216	24.5	9.99	9089.2	9365.2	9474.3	10356.7	10333.5	10544.1	12079.5	11410	11921.8	7.031	0	93.4	8
MD03G1141900	MD03G1141900	0	54.795	31.1778	12	18	1	1	433	48.1	7.03	3178	3171.3	3174.8	3224.1	3292.5	3247.1	3451.1	3268.6	3350.3	1.728	11	59.18	12
MD09G1000400	MD09G1000400	0	54.788	19.351	12	17	12	1	832	92.3	7.21	2678	2781.8	2795.3	2934.4	2908.2	2876.3	2889	2855.6	2896.7	1.089	0	60.34	12
MD01G1121200	MD01G1121200	0	54.758	35.0649	10	25	10	1	154	17.5	10.26	7534.8	7491.2	7672.7	10806.2	10537.6	10271.3	10136.2	10962.5	11039.9	12.594	0	83.45	10
MD10G1090900	MD10G1090900	0	54.755	19.3658	14	21	10	1	883	99.5	5.31	924.4	911.8	922.1	933.9	982.8	900.4	967.7	888.3	933.5	0.861	0	66.54	14
MD12G1240400	MD12G1240400	0	54.694	40.2299	12	19	8	1	348	38.4	5.3	2159.3	2128.9	2172.8	2283.6	2317.1	2256.4	2230.7	2102.1	2147.1	3.125	0	66.45	12
MD11G1076600	MD11G1076600	0	54.667	28.9308	13	19	3	1	477	52.8	6.02	4646.7	4986.2	4836	4742.6	4734.8	4955.6	3866.8	3979.2	3616.6	3.175	9	58.82	13
MD00G1018900	MD00G1018900	0	54.653	45.1456	11	47	2	1	206	23.5	10.4	7752.2	8561.3	8485.8	9178.4	9893.3	10320.2	9829.2	11620.8	11363.9	7.111	9	152.52	11
MD01G1125200	MD01G1125200	0	54.615	36.2573	9	18	3	1	342	38.4	7.91	384	351.3	355	430.1	489.2	455.4	424.7	439.9	471.1	2.562	0	64.8	9
MD03G1117300	MD03G1117300	0	54.607	16.7568	11	19	2	1	740	81.9	6.51	2700.8	2727.9	2741.1	2817	2865.6	2831.9	2815.5	2689.6	2747.5	0.887	8	68.28	11
MD15G1061500	MD15G1061500	0	54.585	37.8981	12	16	3	1	314	33.5	7.3	4318.7	4347.4	4387.7	4439	4308.9	4009.5	4029.4	3905.5	4040	2.3	9	60.41	12
MD07G1018200	MD07G1018200	0	54.562	30.5476	11	19	4	1	347	38.9	6.34	5115.1	5305.7	5173.3	5748.9	5660.5	5742.3	5412	5115.8	4910.6	2.162	7	66.64	11
MD07G1112500	MD07G1112500	0	54.542	7.3406	15	17	9	1	2384	264.2	6.06	3265.8	3564.1	3418.1	3446.9	3471.8	3586.6	3529.3	3404.7	3280.3	0.289	6	58.48	15
MD13G1044500	MD13G1044500	0	54.47	21.4651	13	26	1	1	587	65.6	5.14	773	739.8	748	768.6	791.3	737.9	780.2	777.7	830.6	1.598	1	87.21	13
MD15G1066200	MD15G1066200	0	54.466	28.2528	6	26	1	1	269	28.3	5.9	1758.6	1834.6	1866.9	1957.6	1984.7	2027.3	2020	1940.6	1960.1	7.66	3	92.25	6
MD04G1216900	MD04G1216900	0	54.46	20.339	12	26	6	1	708	79.2	6.96	5144.5	5274.4	5206.4	4993.2	5164.4	5201.6	5587.6	5416.1	5445	1.126	6	74.41	12
MD17G1216800	MD17G1216800	0	54.264	27.1523	10	16	10	1	453	50.3	6.29	2627.7	2973.7	2897.3	2747.1	2676.3	2944.5	2982.8	2892.3	2726	2.047	0	53.58	10
MD16G1150400	MD16G1150400	0	54.227	29.9401	12	18	8	1	501	54.5	6.33	3357.3	3479.8	3432.2	3280.4	3356.5	3320.5	3771.7	3603	3778.9	1.61	4	58.85	12
MD03G1097700	MD03G1097700	0	54.199	36.25	11	49	10	1	240	26.8	10.17	22718.2	23604.8	22727.1	19472.5	20591.9	15554.6	23193.7	20199.6	19043.7	5.19	1	122.34	11
MD00G1009500	MD00G1009500	0	54.193	48.1481	10	25	3	1	216	23.8	5.36	3593.9	3562.4	3482.8	3952.3	3954.5	3872.2	3576	3350	3562.3	5.449	4	79.75	10
MD06G1173300	MD06G1173300	0	54.192	18.0131	14	18	4	1	916	101	5.99	2720.4	2785.5	2774.1	2895.3	2927.3	2909.1	3030.5	2964.6	2935.7	0.604	10	57.45	14
MD16G1147700	MD16G1147700	0	54.173	34.7087	14	17	14	1	412	44.9	5.38	3055.1	3229.1	3219.8	3108.5	3112.9	3201.3	3652.4	3517.1	3297.6	2.415	0	53.3	14
MD09G1039000	MD09G1039000	0	54.154	18.2724	10	20	2	1	602	68.4	7.64	659.8	717.8	656.7	819.1	802.4	779.9	662.5	600.5	617.1	1.424	1	65.23	10
MD03G1201800	MD03G1201800	0	54.149	16.366	13	18	3	1	776	86.6	6.05	5145.6	5056.1	5150.5	5300	5453.7	5328.8	5480.4	5456	5601.2	0.733	10	61.16	13
MD11G1251900	MD11G1251900	0	54.137	36.1702	10	16	7	1	282	31.3	6.67	3324.6	3583.9	3475.8	3604.8	3631.9	3692.4	3476.3	3450.7	3424	2.981	3	49.62	10
MD12G1093700	MD12G1093700	0	54.048	27.7542	11	19	11	1	472	50.3	6.07	1541.1	1575.6	1592.3	1768	1735.1	1754.6	1711.3	1673.4	1612.5	1.955	0	64.82	11
MD07G1189500	MD07G1189500	0	54.046	64.3192	13	27	6	1	213	23.7	7.24	1165.8	1416.2	1291.6	2357.3	2190.5	2631.5	1392.5	1866	1693.9	6.305	0	76.4	13
MD03G1294500	MD03G1294500	0	54.035	37.1951	9	21	9	1	328	35.4	6.99	2347.4	2321.5	2340.4	2486.9	2577.8	2484	2323.4	2256	2210.8	2.831	0	76.1	9
MD13G1093800	MD13G1093800	0	54.022	40.613	9	34	2	1	261	29.6	9.04	4439.5	4187.7	4268.8	4653.5	4769.6	4412	4623	4374.1	4806.7	4.337	8	111.74	9
MD06G1095900	MD06G1095900	0	54.012	23.4286	10	19	3	1	525	59	6.54	558	543.2	536.9	568.4	591.1	577.8	546.9	535.3	541.7	1.233	0	74.14	10
MD13G1045900	MD13G1045900	0	53.965	38.0952	9	25	7	1	252	27.6	9.28	5054	5441.8	5274.2	4989.4	4995.1	5157.5	5099.1	5036	4941	9	0	76.62	9
MD03G1296300	MD03G1296300	0	53.936	55.9585	10	24	1	1	193	22	7.49	68.1	43.5	50.7	50.3	59.1	46.2	53.5	52.2	66	10.788	0	80.46	10
MD01G1226300	MD01G1226300	0	53.93	28.8538	8	25	5	1	253	28	6.28	8759.4	8487	8947.8	8739.5	8039.3	8376.1	9445.2	9705.9	10739.3	9	3	75.48	8
MD12G1231600	MD12G1231600	0	53.918	56.5789	8	39	4	1	152	15.2	6.05	9694.7	9431.9	9607.2	8658.7	8446.4	9884.4	8341.7	8799.1	7770.1	99	4	138.12	8
MD09G1251900	MD09G1251900	0	53.876	14.8539	18	20	18	1	1232	138.2	8.51	5102.3	5635.9	5442.2	5222.7	5157.6	5649.1	5545.9	5620.1	5204.8	0.509	0	64.02	18
MD13G1246200	MD13G1246200	0	53.864	13.75	12	18	4	1	960	107.3	6.11	2361.5	2291	2326.7	2639.5	2653.7	2564	2525.4	2321.8	2414.6	0.585	7	54.24	12
MD05G1321600	MD05G1321600	0	53.848	34.4828	10	21	2	1	319	35.2	5.81	517.6	554.2	535	714.2	721.1	757	584.2	541.8	541	4.623	0	70.18	10
MD16G1221000	MD16G1221000	0	53.813	58.6466	11	32	4	1	133	15.3	10.32	2878.9	3024	2988.3	3394.1	3412.7	3461.3	3600.9	3401.6	3275.8	17.478	1	106.32	11
MD08G1056000	MD08G1056000	0	53.791	39.4737	10	16	6	1	190	20.6	7.99	5187.5	4968.9	5052.2	3499.6	4285.8	6033.2	4227.6	5317.2	5483	7.66	4	63.24	10
MD06G1024700	MD06G1024700	0	53.773	31.6062	12	24	4	1	386	44.4	5.4	4663.4	4357.7	4432	4772.2	5109.1	4649.5	4477.1	4253.9	4598.9	2.687	8	84.43	12
MD01G1168000	MD01G1168000	0	53.748	31.3869	13	27	6	1	411	44.3	8.05	2049.2	2077.5	2097.6	2249.4	2301.9	2222	2300	2151.3	2233.4	2.728	0	75.86	13
MD17G1260600	MD17G1260600	0	53.736	34.717	9	32	1	1	265	29.2	8.68	296.3	328.3	311.1	280.4	284.5	295.6	281.6	297.1	296.3	2.914	0	90.98	9
MD13G1127300	MD13G1127300	0	53.705	24.3004	14	20	12	1	679	75.7	7.46	4263.4	4444.4	4431.4	4599.4	4701.9	4745.9	4680.6	4526.5	4792.6	1.186	0	63.34	14
MD12G1119300	MD12G1119300	0	53.69	41.7722	7	19	3	1	158	17.3	7.06	2467.2	2720	2620.9	3302.7	3157.1	3211.1	2693.7	2585.5	2589.8	17.738	4	70.97	7
MD17G1231000	MD17G1231000	0	53.669	46.1538	12	33	4	1	260	29.3	4.82	1071	942	951.7	1048.7	1172	1061.5	1070.6	1034	1113.9	5.19	0	94.28	12
MD11G1040100	MD11G1040100	0	53.615	31.0513	11	24	11	1	409	45	5.07	5812.2	5879.6	5829.4	4492.8	5154.5	4569.3	4849.5	6386.9	6226.9	2.687	0	83.77	11
MD10G1204400	MD10G1204400	0	53.583	34.0517	13	22	4	1	464	49.7	7.03	3015.3	3002.2	2938	3221.4	3311.9	3291.1	3322.4	3134.6	3273.3	2.275	9	72.18	13
MD12G1188700	MD12G1188700	0	53.55	30.5296	11	24	11	1	321	35.1	8.06	5439.9	5273.3	5243.9	5492.7	5706.3	5418.6	5272.4	5000.2	5162.7	3.507	0	79.58	11
MD08G1242000	MD08G1242000	0	53.515	37.2751	17	27	8	1	389	44.6	10.1	1204.6	1115	1188.8	1438.2	1530.5	1411.4	1611.2	1603.4	1770	2.793	0	74.06	17
MD04G1121900	MD04G1121900	0	53.46	37.4459	10	21	10	1	462	48.1	5.38	3879.2	3753	3799.8	4330.7	3285.3	3797	3148.8	3925.8	3846.9	2.162	0	72.67	10
MD01G1083100	MD01G1083100	0	53.433	16.3077	11	16	11	1	975	109.3	5.58	2792.1	2647.9	2783.1	2697.4	2750.2	2734.8	2822.4	2693.4	2827.4	0.715	0	55.14	11
MD17G1154300	MD17G1154300	0	53.371	25.1092	10	16	1	1	458	50.1	6.11	159.7	154.4	166.7	150.7	156.3	157.7	156.7	145	127.1	1.848	0	54.86	10
MD14G1132800	MD14G1132800	0	53.371	50.9363	12	20	3	1	267	30.8	5.03	761.5	818.9	807.9	799.8	826.2	831	875.4	816.4	757.6	4.623	0	51.73	12
MD13G1167500	MD13G1167500	0	53.341	55.9524	11	32	2	1	168	18.9	4.7	7858.5	7371.3	7575.4	8123.2	7024.9	8108.7	7699	7789.5	8949.5	25.102	9	113.51	11
MD06G1145300	MD06G1145300	0	53.337	39.5161	11	30	5	1	248	26.9	8.13	6204.1	6702.8	6686.7	6439.9	6364.4	6485.1	6600.6	6237.6	6263.5	3.786	5	84.76	11
MD16G1149300	MD16G1149300	0	53.327	33.9394	9	20	3	1	330	35.8	7.61	3925.2	3616.8	3558.1	2944	2862.2	2761.7	1672.1	1593.5	1564.1	3.642	6	83.27	9
MD07G1001800	MD07G1001800	0	53.259	9.35507	13	18	4	1	1411	163.1	8.59	3959.6	4226.1	4073.2	4444.6	4239.3	4280.5	4240.9	4016.7	3981.6	0.414	9	52.98	13
MD09G1276300	MD09G1276300	0	53.249	27.5449	13	22	10	1	501	56.9	5.85	3273.7	3496.2	3251.8	4107.5	3655.3	3673.2	3183.6	3163.9	3158.7	1.748	0	70.57	13
MD07G1304700	MD07G1304700	0	53.229	35.3846	12	22	1	1	260	29.6	10.77	7183.9	8808.6	8226.8	9791.7	15800.5	7156.6	8088.4	11380.8	9246.5	3.962	11	73.55	12
MD01G1148100	MD01G1148100	0	53.198	37.193	10	18	2	1	285	31.4	5.15	2790.9	2910.8	2792.2	2961.7	2998.1	3177.1	3027.5	2816.3	2728	3.806	8	61.5	10
MD07G1159600	MD07G1159600	0	53.175	34.9537	13	18	13	1	432	47.4	6.84	3562.2	3704.9	3626.9	3598.4	3642.9	3757.6	3661.7	3568.8	3354.1	2.06	0	59.68	13
MD05G1321500	MD05G1321500	0	53.171	27.2277	10	24	1	1	404	44.6	5.78	1678.1	1818	1802	2007.5	2058.2	2083.4	1897.7	1778.4	1740.5	3.365	4	79.57	10
MD08G1001700	MD08G1001700	0	53.15	21.6529	13	18	4	1	605	68.4	7.81	5659.7	5560.9	5664.6	4075.5	4864.9	4258.2	4887.6	6115.7	6174.3	1.434	9	47.21	13
MD06G1205300	MD06G1205300	0	53.145	30.9816	8	30	1	1	326	34.3	5.34	66.7	79.8	79.8	78.9	80.4	75.8	67.9	74.8	72.8	3.062	0	102.91	8
MD01G1157300	MD01G1157300	0	53.138	32.6531	13	27	5	1	343	38.7	5.39	8510.8	8677.6	8624.4	7320.5	7993.4	7459.7	8206.2	9180.5	9232.3	3.642	8	79.48	13
MD12G1207000	MD12G1207000	0	53.091	42.487	8	23	1	1	193	22	6.95	28.8	33.8	32.1	33	31.5	31.2	31.6	28.4	29.9	10.938	0	79.99	8
MD08G1186700	MD08G1186700	0	53.021	24.0741	12	33	3	1	540	59.6	8.34	3408.2	3201.9	3205.7	3587.5	3711.5	3614.6	2990.7	2854.5	3016	1.622	7	98.05	12
MD05G1316400	MD05G1316400	0	53.008	33.642	9	18	9	1	324	35.3	5.25	3410.8	3606.7	3570	3836.8	3934.4	3933.1	3431.5	3379.8	3298.8	5.813	0	66.56	9
MD17G1012400	MD17G1012400	0	52.964	48.6339	10	28	3	1	183	20.8	10.33	3464.8	3941.9	3756.8	2332.2	3146.4	2402	2844.8	5853.9	3070.3	6.848	0	90.85	10
MD06G1217300	MD06G1217300	0	52.959	36.5854	9	28	1	1	246	28.1	9.83	2363.7	2235.9	2392.7	2436.3	2397.9	2340.4	2547.1	2473.3	2493	4.623	8	94.11	9
MD00G1068500	MD00G1068500	0	52.93	28.1095	10	23	10	1	402	44.7	6.46	3354.9	3703.1	3518.2	3432.6	3458.6	3655.4	3796	3732.7	3577.2	2.29	0	86.23	10
MD12G1158600	MD12G1158600	0	52.909	22.0141	8	21	8	1	427	46.7	6.64	3448.3	3575.8	3578.4	3439.8	3472.1	3454.1	3422.6	3367	3423.4	1.448	0	78.25	8
MD06G1239800	MD06G1239800	0	52.88	32.9341	8	26	2	1	334	34.8	9.03	4825.9	5038.6	4903.6	5306.8	5153	5121.6	5114.8	4807.2	4975.6	3.329	6	103.94	8
MD14G1124000	MD14G1124000	0	52.873	20.1811	13	19	4	1	773	85.1	5.86	4546.4	4282.5	4365.9	4459.8	4643.7	4474.6	4721.8	4653.2	5049	1.33	9	59.6	13
MD04G1170900	MD04G1170900	0	52.86	40.4321	8	33	7	1	324	33.9	8.06	4543	4561.4	4403	5618.9	3777.9	5358	3653.3	4486.7	4629.2	4.012	0	150.22	8
MD03G1014400	MD03G1014400	0	52.851	32.716	6	25	2	1	324	34.9	4.79	1036.6	1164.1	1134.6	1216.4	1262.3	1273.4	885.9	847.8	811.4	5.494	4	98.24	6
MD00G1068300	MD00G1068300	0	52.824	17.0629	12	19	4	1	715	78.5	7.62	2946.8	2922.4	2816.9	2538.1	2610	2565.9	2612.6	2448.3	2517.2	1.598	8	60.33	12
MD04G1148200	MD04G1148200	0	52.806	40	11	18	7	1	310	35	6.35	2971.1	3025.5	3043.1	3135.9	3127.8	3086.6	3176.8	3048.4	3014.4	3.365	4	58.37	11
MD14G1006400	MD14G1006400	0	52.785	28.1407	10	15	1	1	398	44.1	6.18	228.3	237.9	218.9	204.9	226.6	208.7	215.8	224.4	253.3	1.39	0	50.2	10
MD15G1006600	MD15G1006600	0	52.625	32.7778	11	19	3	1	360	40.2	6.74	4796.5	5230.6	5095.8	5436.9	5472.3	5691.6	4957.1	4751	4528.3	3.125	8	59.47	11
MD15G1330500	MD15G1330500	0	52.613	27.0492	10	19	9	1	488	53.1	8.29	3212.6	3118.6	3160.7	3303.2	3365.9	3155.9	3277.4	3124.1	3188.1	1.865	1	57.01	10
MD16G1078500	MD16G1078500	0	52.6	26.4249	9	22	9	1	386	42.7	7.72	3938	3720.7	3792.5	3960.4	4088.6	3911.5	4012.3	3771.2	4179.2	2.433	0	70.18	9
MD15G1411600	MD15G1411600	0	52.552	43.9689	9	20	7	1	257	27.3	8.09	1904.9	1820.2	1883.7	1939.7	1946.5	1891.8	1830.4	1686.7	1873.2	10.788	2	72.95	9
MD11G1222300	MD11G1222300	0	52.538	35.2584	11	28	11	1	329	37.1	5.81	4540.9	4359.1	4413.6	3467.6	3462.8	3348.5	4034.3	3900.5	3951.7	4.505	0	76.95	11
MD16G1037200	MD16G1037200	0	52.492	24.1379	10	16	10	1	406	44.8	5.73	1130.1	1161.7	1230.3	1283.2	1273.7	1286.5	1297.3	1227.8	1248.9	2.433	0	57.62	10
MD13G1284800	MD13G1284800	0	52.455	32.438	15	24	1	1	484	54.9	8.65										1.683	0	68.99	15
MD08G1049700	MD08G1049700	0	52.421	51.7123	12	16	1	1	292	31.4	5.12	111.6	109.1	117.2	117	113.9	119.7	121	118.1	132.3	2.831	0	59.69	12
MD08G1166900	MD08G1166900	0	52.411	27.3523	10	17	1	1	457	50.6	7.18	82.4	72.2	81.7	80.9	74.9	77.2	83.5	72.2	74.8	1.848	0	57.42	10
MD10G1077100	MD10G1077100	0	52.346	26.3617	10	18	10	1	459	48.4	5.36	5069.4	4449.9	4653.8	5016.5	4933.7	4665.3	4616	4429.1	5112.6	6.627	0	62.17	10
MD08G1245400	MD08G1245400	0	52.317	15.3846	14	17	3	1	1001	111.2	6.11	563.7	568.9	576.5	521.5	534.2	496.1	546.2	562.2	588.3	0.795	0	49.28	14
MD12G1257700	MD12G1257700	0	52.311	28.49	9	29	2	1	351	39	5.73	379.6	409.5	403.8	418.9	433.4	401.2	422.4	410.3	432.2	3.365	0	83.71	9
MD08G1218000	MD08G1218000	0	52.285	21.7476	12	22	1	1	515	57.6	5.11	47.4	53.8	49.3	58.3	55.1	56.7	49.2	58	48.6	2.371	0	70.57	12
MD11G1212000	MD11G1212000	0	52.277	39.7849	10	22	7	1	279	30.7	9.13	1659.7	1675.9	1659.2	1675.5	1750.3	1654.1	1716.4	1593	1775.4	3.365	0	77.74	10
MD04G1229500	MD04G1229500	0	52.274	16.2839	15	19	3	1	958	107.5	5.21	679.8	724	729.8	715.1	711	729.7	684.7	674.3	673.1	0.628	0	57.71	15
MD09G1269900	MD09G1269900	0	52.265	31.1321	15	22	2	1	530	57.5	8.29	599.1	680.7	664.7	578.2	604.4	620.9	708.3	708.7	720	2.162	0	56.14	15
MD13G1153400	MD13G1153400	0	52.256	11.875	11	16	2	1	1120	124.5	5.91	170.9	213	183.1	183.1	189.7	203.8	199.2	176.4	173.1	0.481	0	58.27	11
MD11G1017400	MD11G1017400	0	52.255	29.0404	9	25	1	1	396	41.8	8.62	451.2	441.2	460.9	432.3	434.5	424.3	421.3	394.4	402.7	3.806	0	81.14	9
MD09G1035000	MD09G1035000	0	52.242	30.5618	9	20	4	1	445	48.5	5.1	286.3	272.5	276.9	256.5	255	228.5	254	232.5	244.4	1.548	0	79.02	9
MD12G1036600	MD12G1036600	0	52.146	40.3974	10	21	10	1	302	34	8.94	3972.7	4282.4	3138	3202.6	3149.2	3240.2	3423	3587.8	3271.4	2.433	0	57.02	10
MD15G1131100	MD15G1131100	0	52.125	13.4775	13	17	13	1	1202	130.9	6.84	2198.6	2211.1	2144.4	2324	2299.2	2306.3	2212.1	2166.7	2169.4	0.516	0	52.66	13
MD05G1191100	MD05G1191100	0	52.118	34.7962	11	20	11	1	319	35	5.54	2433.4	2618	2621.3	2702.7	2687	2740.6	2679.1	2621.2	2534.4	3.962	0	62.86	11
MD01G1039800	MD01G1039800	0	51.948	37.2951	7	24	7	1	244	27.1	5.72	2281.6	2200.9	2251.4	2240.5	2230.2	2227.6	2261.2	2183.6	2212.5	13.678	0	88.75	7
MD17G1098700	MD17G1098700	0	51.876	39.3665	12	20	6	1	221	25.2	9.29	2374.1	2384.6	2316.1	2339	2478.7	2377.1	2490.3	2397.9	2451.5	6.627	0	67.24	12
MD01G1157500	MD01G1157500	0	51.822	25.355	12	22	12	1	493	55.4	8	6979.6	7093.4	6965.6	4697.9	4749.6	5022.2	5417.3	5368.7	5724.8	1.661	0	64.6	12
MD14G1117900	MD14G1117900	0	51.818	47.2973	12	21	10	1	296	32.7	8.59	2215	2295	2247.8	2278.4	2292.9	2341.5	2224.5	2177.7	2081.5	2.857	0	55.78	12
MD17G1051900	MD17G1051900	0	51.79	21.9885	10	21	10	1	523	56.1	7.14	4654.9	4447.3	4418.4	4399.1	4248.8	4354	4353.1	4284.7	4361.7	1.762	0	64.24	10
MD15G1191900	MD15G1191900	0	51.765	10.249	12	18	1	1	1044	113.4	5.02	232.7	211.1	253.6	248.9	248.3	268.9	249.5	245.7	226.3	0.645	0	57.11	12
MD07G1077100	MD07G1077100	0	51.747	14.9961	14	17	14	1	1267	138	6.38	2821	3047.9	3034.8	3263.9	3279	3580.9	3120.4	3091.9	2972.3	0.492	0	52.17	14
MD06G1208300	MD06G1208300	0	51.728	29.1089	14	23	1	1	505	53.9	6.04	870.8	911	889.6	883.3	898.5	852.6	840.8	801.4	800.2	2.268	0	71.64	14
MD03G1216700	MD03G1216700	0	51.723	41.1321	9	20	6	1	265	28.4	6.42	5148.7	5226.1	5325.4	5033.3	5301.4	5010	5549.3	5516	5094.8	6.627	3	64.94	9
MD03G1128900	MD03G1128900	0	51.676	38.2488	6	27	2	1	217	22.3	6.68	2885.8	1952.4	1644.9	1769.9	1773.3	1692.1	2348.4	2324.7	2432.2	9	0	107.16	6
MD00G1008700	MD00G1008700	0	51.654	16.6276	10	16	9	1	854	96.1	6.35	1623.9	1627.2	1620.5	1585.8	1635	1649.4	1574.9	1645.9	1533.8	0.642	1	52.47	10
MD12G1244000	MD12G1244000	0	51.606	19.6491	11	22	2	1	570	61.2	4.82	601.2	653.4	577.8	565.1	555.3	584.4	553.3	545.2	519.3	2.981	0	73.79	11
MD17G1072700	MD17G1072700	0	51.569	15.6038	11	17	6	1	737	81.9	7.33	5158	3381.6	3434.8	3496	3548.8	3391.3	3289.1	3093.8	3193.7	1.783	5	56.29	11
MD01G1156600	MD01G1156600	0	51.566	28.9425	12	15	5	1	539	59.9	5.77	566.6	578.4	561.2	604.1	623.8	586.9	578.2	562.9	555.3	1.448	0	57.89	12
MD14G1090300	MD14G1090300	0	51.547	15.4952	13	17	13	1	626	70.9	6.33	2434.4	2538.5	2495.1	2503.1	2547.7	2634.6	2698.4	2636.6	2558.2	0.874	0	57.11	13
MD08G1092400	MD08G1092400	0	51.516	72.7273	8	28	8	1	88	9.2	5.55	8814.7	9488.2	8913.4	7457.4	8172	12211.9	7182.2	10385.9	8961.7	58.948	0	101.23	8
MD16G1157700	MD16G1157700	0	51.467	42.487	9	22	2	1	193	22	7.53	585.1	578.2	543.6	621.1	657.7	645.7	577.7	586.3	630.4	7.483	0	77.93	9
MD11G1177700	MD11G1177700	0	51.437	13.8072	16	17	5	1	1224	141.3	6.76	4222.8	4307.8	4296.7	4160.5	4164.9	4237.2	4035.9	3963	3971	0.364	10	48.18	16
MD07G1233400	MD07G1233400	0	51.436	33.1606	7	29	2	1	193	21.5	5.63	4016	3802.8	3832.2	3388.8	3557.8	3374.2	3529.5	3434.3	3607.2	11.115	5	115.41	7
MD13G1277300	MD13G1277300	0	51.431	38.7097	9	24	9	1	310	34.7	7.55	2197.3	2139.2	2195.4	2248.2	2383.3	2377.1	2330.8	2195.2	2396.9	3.062	0	58.64	9
MD04G1018900	MD04G1018900	0	51.382	18.7079	12	18	12	1	743	83	7.93	3300.1	3077.1	3145.2	2847.8	2912.7	2841.5	3028.8	2989.1	3132.5	0.987	0	57.93	12
MD10G1050200	MD10G1050200	0	51.361	25.256	8	26	5	1	293	31.2	8.9	7919.3	7419.4	6740.4	5962.5	5852.2	5623.9	7106.7	6696.4	7330.6	9	3	94.54	8
MD00G1038400	MD00G1038400	0	51.322	24.4821	13	19	7	1	531	59.5	8.9	2649.1	2610.9	2651.6	2378.9	2389.2	2380.9	2467	3114	2409.1	1.268	6	64.56	13
MD14G1005700	MD14G1005700	0	51.303	64.5833	16	26	16	1	96	10.7	8.94	1942.7	2154.8	2336.9	8804.3	22623.5	8836.1	5944	7686.4	7621.5	198.526	0	48.12	16
MD15G1004900	MD15G1004900	0	51.277	19.9234	14	17	14	1	783	87.6	5.8	2784.8	2918	2842.8	2854.6	2875.4	2974.4	2682.7	2701.8	2561.4	0.746	0	54.18	14
MD04G1227000	MD04G1227000	0	51.245	21.8695	12	22	3	1	567	60.8	4.96	4887.2	4952.6	4847.7	4682.2	4605.7	4633.2	4460.8	4472.9	4502.2	2.981	8	74.93	12
MD17G1026700	MD17G1026700	0	51.232	8.78173	15	18	15	1	1970	215.2	6.14	3523.4	3586.6	3652.5	3543	3489.2	3484.3	3414.7	3245.4	3287	0.368	0	59.77	15
MD04G1151300	MD04G1151300	0	51.2	28.3217	8	22	3	1	286	31.1	5.68	5024.9	4570.1	4736.3	4597.7	4716.2	4450.9	4465.7	4463.4	4730.3	5.661	5	74.55	8
MD16G1045400	MD16G1045400	0	51.147	25.3833	14	16	3	1	587	65.5	5.17	5098.3	4901.1	4897.8	5239.1	5328.3	5101.5	5716.3	5459.5	5563.3	1.456	11	51.03	14
MD05G1141200	MD05G1141200	0	51.108	26.6304	10	22	1	1	368	41.1	5.22	294.9	279.3	303.2	319.6	322.7	320	308.3	320.6	339.5	2.433	0	72.8	10
MD15G1044900	MD15G1044900	0	51.101	50.6849	12	16	1	1	292	31.4	5.21	3192.1	3244.3	3270.6	3476.1	3532	3363.8	3199.5	3051	3209.7	3.062	11	58.18	12
MD05G1358200	MD05G1358200	0	51.096	46.3415	9	17	9	1	246	28	9.69	2366.6	2333.5	2387	2588.8	2688.5	2605.7	2489.1	2330	2470.9	4.995	0	54.31	9
MD02G1225400	MD02G1225400	0	51.088	47.5962	10	20	9	1	208	23.1	7.9	2616.9	2568.4	2589.7	2936	2994.2	2909.6	2717.3	2538.9	2811.2	4.012	0	66.81	10
MD03G1274100	MD03G1274100	0	51.084	17.5339	11	15	5	1	884	96.7	6.54	1924.7	2078	2032.3	2027.6	2067.5	2123	2066.5	1973.1	1989.4	0.661	6	52.22	11
MD14G1235000	MD14G1235000	0	51.056	19.3939	8	16	6	1	495	52.5	10.39	3655.8	3528.9	3595.1	3129.8	3232.8	3056.6	3089.1	3056.1	3075.2	3.489	2	53.55	8
MD16G1207500	MD16G1207500	0	51.052	17.768	16	20	13	1	681	77.5	7.36	4551.1	4810	4683.2	4807.5	4589.3	3262	4354.5	5063.3	5037.2	1.184	0	55.41	16
MD09G1049700	MD09G1049700	0	51.031	54.8223	14	25	1	1	197	23	10.36	6645.3	6593	6941.3	7641.7	7921.6	8228.5	8023.7	8631.1	9096.3	6.197	13	76.5	14
MD17G1198700	MD17G1198700	0	51.011	30.9645	9	21	4	1	394	43.5	6.25	834.8	921.5	917.9	946.2	919.5	993.9	876.1	860.3	840.5	2.594	0	67.11	9
MD06G1081300	MD06G1081300	0	51.008	29.5359	9	27	8	1	237	26.1	8.66	6519.8	7538.3	7385.7	8292.7	6723.5	8048	6487.5	6714.5	6205.6	5.952	1	77.14	9
MD15G1329800	MD15G1329800	0	50.98	18.2796	12	17	6	1	744	82.6	4.75	3722.6	3850.4	3644.1	3594.4	3589.2	3578.6	3557.1	3713.6	3459.9	0.943	6	49.49	12
MD13G1095200	MD13G1095200	0	50.96	20.8038	11	24	7	1	423	46.6	5.6	9197.5	9329.6	9363.3	8540.6	8745.8	8404.3	8661.1	8208.5	8058.9	3.394	4	67.95	11
MD15G1303800	MD15G1303800	0	50.823	25.3863	11	18	11	1	453	50.1	7.05	4284.8	4984.3	4714.5	4773.1	4604	5082.3	4797.8	4551.1	4049	1.683	0	54.76	11
MD09G1020900	MD09G1020900	0	50.801	43.8095	7	15	2	1	210	23.2	7.81	426.9	422.3	417.4	408.1	430.4	424	424.8	408	406.3	3.467	0	53.65	7
MD08G1028500	MD08G1028500	0	50.781	23.9474	9	24	2	1	380	41.6	8.02	3487.3	3577.7	3533	3536.8	3512.2	3425.8	3827.1	3647.1	3644.2	1.762	7	75.9	9
MD17G1039800	MD17G1039800	0	50.733	20.8681	11	19	9	1	599	68.1	6.7	3249.7	3183.2	3170.5	2923.4	2930.1	2912.8	2996.8	2868.3	3002.6	1.482	2	65.25	11
MD09G1281600	MD09G1281600	0	50.694	26.7352	8	18	6	1	389	41.8	5.44	2295	2400.2	2369.1	2089.5	2148.3	2186.4	2476.8	2389	2229.2	3.833	2	68.91	8
MD14G1119200	MD14G1119200	0	50.69	45.2174	10	22	2	1	230	26.1	7.52	261	280.4	272.6	278.7	332.2	327	288.7	250	259.8	6.743	0	76.75	10
MD04G1097900	MD04G1097900	0	50.684	35.8079	7	30	1	1	229	24.9	9.07	5977.1	5852.6	6028.5	6265.6	6309.6	6092.5	6467.1	6153.3	6314.8	4.456	6	97.11	7
MD05G1063100	MD05G1063100	0	50.684	21.9262	11	25	2	1	488	53.9	7.31	349.6	357	350.3	353.6	360.2	354.6	376.5	351.7	364.3	1.728	0	70.17	11
MD00G1085500	MD00G1085500	0	50.683	17.4447	12	21	3	1	814	92.8	5.96	4341.4	4214.4	4191.8	4851	4969.6	4716.2	4273.1	4013	4356.3	1.031	9	76.31	12
MD10G1057400	MD10G1057400	0	50.666	30.7547	10	14	9	1	530	57.9	7.14	1948.6	2032.8	2037	2214.2	2255.8	2191.2	2205.4	2173.4	2176.5	1.807	1	53.71	10
MD04G1008000	MD04G1008000	0	50.658	45.1456	11	34	2	1	206	23.5	10.4	697.4	649.1	670.5	821.5	842.8	806.7	907.2	884.7	848.2	6.305	0	99.06	11
MD08G1026900	MD08G1026900	0	50.644	27.8146	11	16	11	1	453	50.4	6.76	3328.3	3701.5	3557	4505.3	4248	4757.2	4264	4205.5	3964.2	1.482	0	54.65	11
MD02G1002400	MD02G1002400	0	50.612	26.0745	12	34	3	1	349	38.5	7.31	2527.5	2634.4	2649.3	2465.6	2542.9	2487.8	2759.9	2759.6	2579.8	4.38	3	93.51	12
MD03G1040600	MD03G1040600	0	50.584	7.23757	13	17	1	1	1810	202.8	7.58	75.7	72.9	76.9	77.3	75.1	83.5	88.7	76.7	79.7	0.346	0	49.57	13
MD02G1204000	MD02G1204000	0	50.561	56.0538	10	30	10	1	223	24.5	6.99	3597.3	3438.7	3502.7	3586	3614	3456.5	3550.6	3460.1	3409.3	6.627	0	86.09	10
MD14G1209900	MD14G1209900	0	50.553	52.4476	9	37	1	1	143	15.9	10.14	1018.2	935.6	958	943	959.7	903.4	1089	935.7	1061.1	10.45	0	100.08	9
MD04G1226000	MD04G1226000	0	50.509	29.1304	11	17	11	1	460	49.3	5.33	3045.3	3467.2	3216.1	1706	2470.7	1718.7	2389.8	3690.5	3275.7	1.336	0	66.38	11
MD15G1346700	MD15G1346700	0	50.487	27.896	9	20	1	1	423	45.9	7.02	2293.7	2163.5	2166	1919.8	1977.5	1919.9	2301.6	2103.3	2264.8	1.829	7	61.6	9
MD02G1058400	MD02G1058400	0	50.476	26.5928	10	24	3	1	361	39.6	7.69	1039	998	998.8	979.2	997.6	884.9	999.9	942.9	1071.3	2.857	0	77.96	10
MD10G1260100	MD10G1260100	0	50.46	26.1506	10	19	5	1	478	52.6	7.62	2991.7	2875.2	2927.5	2628.3	2672.8	2579.5	2981.7	2769.9	2814.4	1.848	5	60.77	10
MD08G1176600	MD08G1176600	0	50.448	52.6786	7	42	1	1	112	12.3	9.58	4554	4514.9	4431.4	4564.2	4668.1	4582.9	4755.8	4597.5	4486.6	38.811	7	111.65	7
MD12G1037300	MD12G1037300	0	50.346	20.5882	8	31	4	1	272	29.6	7.12	1308.7	1394.2	1358.5	1310.9	1360	1403.8	1397.9	1411.4	1402.9	6.079	0	94.78	8
MD12G1049500	MD12G1049500	0	50.327	43.75	10	20	1	1	208	23	9.7	202.6	207.9	196.2	245.1	271.1	276.6	245.3	250.4	273.5	4.995	0	61.88	10
MD01G1199500	MD01G1199500	0	50.323	41.2037	7	25	5	1	216	23.4	4.67	6047	5936.5	6180.9	5210.4	5436	5167.5	5952.2	5961.3	5766	7.66	3	90.33	7
MD10G1286600	MD10G1286600	0	50.322	49.3088	10	25	3	1	217	24.1	5.95	1684.3	1958.7	1882.8	2467.8	2332.9	2499.9	2062.5	1944.8	1809.5	4.78	1	78.8	10
MD15G1348800	MD15G1348800	0	50.309	23.5897	10	19	4	1	390	43	8.03	3378.2	3107.6	3222.5	3626.2	3612.6	3394.2	2685.9	2484.8	2725.3	3.642	6	62.79	10
MD17G1008500	MD17G1008500	0	50.306	44.9468	15	23	5	1	376	42.6	5.78	4085.5	3994.1	4030.5	4783.1	4765	4507.6	4239.4	3942.4	4264.8	2.808	10	69.93	15
MD06G1145400	MD06G1145400	0	50.289	24.0741	12	16	3	1	486	53.5	6.92	1175.4	1230	1207	1352.6	1322.6	1292.7	1281.8	1262.9	1266.2	1.456	0	51.3	12
MD07G1174500	MD07G1174500	0	50.283	13.9714	9	17	9	1	909	98.7	6.86	2406.3	2593.9	2606.5	2693.6	2746.6	2856.8	2613.7	2516.8	2372.8	0.957	0	62.07	9
MD05G1211000	MD05G1211000	0	50.262	41.5525	9	22	4	1	219	25.5	5.27	1789.4	1867.5	1843.6	1765.2	1715.6	1818.2	1245.3	1190.6	1119.4	5.31	1	67.16	9
MD10G1075500	MD10G1075500	0	50.254	40.0922	7	49	7	1	217	21.6	7.85	5046.8	5796.9	5549.2	5930.9	5805.7	6193.4	5631.3	5424.2	5166.9	4.275	0	147.21	7
MD12G1002300	MD12G1002300	0	50.242	20.9016	9	21	6	1	488	52.9	4.93	3979	3560.3	3653.4	4726.8	3414.1	4475.2	2977.2	3720.9	4263.8	3.329	3	78.42	9
MD01G1119800	MD01G1119800	0	50.216	11.5607	13	22	5	1	1211	134.5	5.43	3325.5	3640.4	3506.5	3540.3	3543.4	3642.2	3460.1	3278.4	3291.4	0.603	7	60.76	13
MD13G1026500	MD13G1026500	0	50.184	23.0366	11	20	11	1	573	65.1	8.68	3269	3127.3	3120.3	3035.9	3003.7	2995.7	3057.9	2951.5	2973.4	1.448	0	68.73	11
MD13G1019500	MD13G1019500	0	50.181	35	12	17	2	1	380	41.5	7.49	464.3	456.4	436.7	449.7	452.4	464.9	443.1	435.1	412	2.3	0	55.98	12
MD06G1200400	MD06G1200400	0	50.177	52.4476	9	36	2	1	143	15.9	10.2	2098.4	2056.4	2043.5	2085.1	2120.6	2005.2	2284.7	2086.9	2299	9	2	98.02	9
MD01G1131500	MD01G1131500	0	50.121	29.5775	6	21	6	1	142	15.7	10.37	6376	6175.8	7065	8441.3	10817.2	8675.2	8734.2	8055.1	7471	13.678	0	73.05	6
MD01G1238500	MD01G1238500	0	50.073	26.9912	12	21	4	1	452	51.3	7.11	3314.9	3210.1	3210	3755.7	3851	3762.7	3316.6	3282.8	3236.8	1.482	8	70.54	12
MD03G1016800	MD03G1016800	0	50.068	29.0404	9	27	1	1	396	42	8.84	3562	3693.1	3623.7	3451.5	3505.4	3514.2	3663.5	3398.4	3435.2	3.489	8	85.65	9
MD13G1201000	MD13G1201000	0	50.04	39.6	10	19	2	1	250	26.9	6.4	627	643.6	636.8	662.3	657.4	683.4	685.6	669.9	678.9	4.78	0	58.29	10
MD05G1120100	MD05G1120100	0	50.031	17.8344	12	23	5	1	785	83.2	9	808.6	906.3	869.1	932.1	945.3	918.3	807.3	820.1	768.7	1.3	0	82.16	12
MD14G1116100	MD14G1116100	0	50.003	21.9048	10	16	3	1	525	58.8	6.33	2498.5	2382.9	2442.1	2468.8	2593.8	2498.8	2490.3	2401.1	2451	1.006	7	63.3	10
MD17G1202600	MD17G1202600	0	50.002	50.9615	13	17	12	1	312	34.2	9.22	3177.3	3646.8	3450.1	3381	3397.7	3832.3	3406.8	4609.2	3371	3.262	0	49.77	13
MD17G1049900	MD17G1049900	0	49.997	54.8223	14	25	1	1	197	23	10.36	305.9	349.2	348.4	357	361.8	383.7	384.5	375.2	349.8	6.197	0	73.14	14
MD13G1020400	MD13G1020400	0	49.989	12.6703	14	17	14	1	1468	160.6	5.86	2331	2447.9	2415.9	2153.2	2146.8	2226.4	2151.2	2077.8	2095.6	0.416	0	48.37	14
MD08G1217200	MD08G1217200	0	49.982	22.6619	13	16	10	1	556	63.4	6.29	4057.1	4240	4289.1	4829.9	4913.5	4971.7	4677	4503.5	4617.3	1.233	3	49.22	13
MD05G1079300	MD05G1079300	0	49.966	19.0852	10	17	10	1	634	68.6	8.53	2936.6	3173.7	3181.5	3538	3579.1	3675.8	3382.9	3316.4	3103.7	0.837	0	60.69	10
MD07G1110200	MD07G1110200	0	49.965	48.6486	8	33	8	1	148	16.5	6.95	6740.2	6889.2	6952.7	6925.2	6226.9	6723.9	7514	7348.6	7601.7	30.623	0	114.18	8
MD04G1213800	MD04G1213800	0	49.946	23.7828	13	17	7	1	534	57.4	7.01	4656.4	4683.7	4694.8	4561.6	4665.3	4605.8	4407	4253.5	4376.9	1.356	6	55.05	13
MD02G1317800	MD02G1317800	0	49.942	19.8031	14	19	6	1	914	102.8	6.49	733.9	810	834.1	1352.4	1346.1	1366.7	1125	1522.2	1055	0.763	0	50.48	14
MD16G1152800	MD16G1152800	0	49.899	41.1985	11	16	11	1	267	29.2	9.09	3439.7	3565.6	3590.1	3729.9	3663	3594.6	3850.6	3631.1	3557.7	3.062	0	55.57	11
MD03G1000100	MD03G1000100	0	49.865	47.138	13	21	13	1	297	32.3	5.94	4716.7	4497.3	4584.5	4984.1	5005.1	5032.2	4676.7	4575.3	4630.9	4.623	0	59.82	13
MD15G1137200	MD15G1137200	0	49.848	21.4286	12	16	12	1	560	61.4	8.35	2789.4	2806.5	2767.6	2410.5	2460.2	2463.6	2949.9	2852.1	3011.2	1.322	0	52.77	12
MD15G1098800	MD15G1098800	0	49.843	33.1593	13	18	13	1	383	40.5	8.92	9619.3	10462.3	8478.4	7822.6	7644.1	8304.1	9229	8477.9	7766.9	2.562	0	58.81	13
MD12G1083100	MD12G1083100	0	49.839	33.6384	13	21	6	1	437	51.2	5.76	1899.5	1868.9	1799	2067.2	2117	2096.9	2016.2	1975.3	2136.3	1.88	0	65.43	13
MD10G1119700	MD10G1119700	0	49.827	61.9048	7	56	6	1	105	10.9	7.24	9616.4	8092.1	8231.9	5913.7	6514	5434.3	6685.7	6560	7743.7	73.989	0	168.39	7
MD11G1178400	MD11G1178400	0	49.747	9.67033	11	15	7	1	1365	148.6	6.84	3235.7	3190.8	3128.4	3159.7	2464	3206.6	2489.2	2754.2	2627.7	0.399	4	46.91	11
MD02G1235900	MD02G1235900	0	49.735	30.9955	11	18	3	1	442	47.9	5.81	473	496.6	522	517.1	522.4	528.4	505.4	498.1	498.8	2.162	0	62.54	11
MD04G1022100	MD04G1022100	0	49.728	19.1462	12	17	3	1	773	84.9	5.87	598.3	655.7	677.1	656.1	685.1	696.4	655.6	614.1	607.9	1.089	0	57.03	12
MD09G1151900	MD09G1151900	0	49.726	37.1429	14	19	11	1	245	27.6	5.07	6638.3	6351.8	6423.8	6354.7	6593.8	6331.1	6363.3	6166.4	6400.8	3.262	3	54.44	14
MD05G1195000	MD05G1195000	0	49.721	19.9346	12	16	1	1	612	69.4	6.96	3933	3967.6	3962	4544.5	4320.3	4383.2	4135.1	3991.4	4000.9	1.121	11	48.39	12
MD10G1182100	MD10G1182100	0	49.721	19.9346	12	17	1	1	612	69.5	6.87	72.8	70.3	67.6	71.2	67.1	78.2	69	63.5	79.5	1.154	0	52.6	12
MD17G1265800	MD17G1265800	0	49.713	60.2837	10	20	1	1	141	15.4	9.91	7964.5	8603.1	8379.2	7316.8	7401.2	7472.1	7379.8	7223.1	7057.8	13.678	9	62.91	10
MD12G1003600	MD12G1003600	0	49.631	28.3981	9	16	6	1	412	44.5	6.54	1044	983.1	1094.5	1824.8	1850.2	1804	1934.8	1845.1	2013.2	1.738	0	55.56	9
MD03G1263900	MD03G1263900	0	49.598	38.0783	12	18	4	1	281	31.2	9.58	5521.2	5829.3	5766.3	5483.7	5339.9	5337.1	6267.9	5947.2	6042.9	2.162	8	58.39	12
MD13G1118400	MD13G1118400	0	49.568	49.5146	9	17	1	1	206	22.7	6.05	48.3	43.9	49.7	42.3	45.2	48.5	51.9	43.3	47.1	6.499	0	53.08	9
MD05G1085200	MD05G1085200	0	49.548	44.6352	7	19	6	1	233	25.3	9.51	2092.4	2091	2163.5	2178	2211.6	2165.4	2336.7	2291.8	2363.9	3.833	1	68.8	7
MD03G1087000	MD03G1087000	0	49.482	11.3757	11	23	3	1	1134	122.4	6.93	3595.9	3724.4	3785.2	3837.6	3773.8	3847.5	3743.2	3782.2	3503.9	0.54	8	63.09	11
MD03G1295300	MD03G1295300	0	49.469	17.1171	11	14	11	1	777	87.8	6.25	1869	1849.4	1880.6	2032	2123.9	1990.4	1933.9	1902.7	1936.5	0.618	0	47.85	11
MD14G1092000	MD14G1092000	0	49.423	51.2346	8	17	8	1	162	17.7	6.52	3037.8	2981.5	2999.9	3479.2	3548.3	3441.9	3170.6	3080.8	3160.5	9	0	57.92	8
MD05G1276000	MD05G1276000	0	49.393	13.4068	15	20	15	1	1089	121.6	5.4	6076.2	5758.8	6004.4	6004.7	5805.4	5981	5496.2	5800.3	6376	0.852	0	56.33	15
MD15G1275800	MD15G1275800	0	49.39	35.8491	8	17	5	1	265	29.8	7.23	3517.7	3679.1	3537	4601.6	4057.6	3781.5	3708.3	3525.8	3907.2	3.467	3	67.54	8
MD15G1192700	MD15G1192700	0	49.381	25.4848	10	22	3	1	361	39.8	8.29	2486.4	2568.5	2602.4	2482.9	2477.7	2557.4	2604.2	2481.6	2397.9	2.857	7	67.12	10
MD07G1306300	MD07G1306300	0	49.374	13.6805	15	18	8	1	1133	125.1	7.09	2102	2098.9	2148.4	1917.2	1984.5	2043.9	2070.9	2031.5	2038.9	0.733	0	54.53	15
MD09G1176400	MD09G1176400	0	49.318	25.502	11	16	11	1	498	55.5	5.36	1813.5	1726	1821.6	2044.9	2159.3	2072.7	1991.6	1926.4	2035.3	1.285	0	59.29	11
MD02G1144100	MD02G1144100	0	49.312	39.5522	8	16	2	1	268	29.1	6.54	1014.5	1060.6	1009.4	1105.2	1114.6	1096	1028.9	1014.3	1017.4	4.995	3	59.49	8
MD14G1225600	MD14G1225600	0	49.311	14.1397	9	22	1	1	587	65.6	5.01	156.4	164.2	154.4	168.3	159.5	165	148.1	157.6	158.7	1.195	0	71.43	9
MD14G1134000	MD14G1134000	0	49.293	16.0367	14	25	8	1	873	96.5	4.73	5159.7	5136.7	5134.1	5397	5494.6	5289.1	5317	5116.2	5519.2	0.987	6	73.39	14
MD15G1202600	MD15G1202600	0	49.268	40.8805	9	19	6	1	159	17.7	11.33	5074.4	4793.9	4936.3	6456.5	7443.1	6065.6	6665.9	8314.7	8269.6	5.813	3	70.67	9
MD16G1118500	MD16G1118500	0	49.26	45.1456	10	18	2	1	206	22.7	6.21	4081.7	4056.8	4040.1	4269.7	4462.5	4365	4310.8	3998.7	4226.5	7.66	8	58.3	10
MD17G1174200	MD17G1174200	0	49.208	19.2308	14	18	3	1	806	88.8	5.76	268.5	258.9	283.2	282.8	292.5	293.4	274.9	265.8	270	0.778	0	56.58	14
MD09G1031000	MD09G1031000	0	49.131	47.8723	9	23	1	1	188	19.6	5.94	3942.9	4295.3	4168.6	4162.7	4272.2	4238	4897.7	4767.8	4528.4	13.251	6	69.07	9
MD13G1072700	MD13G1072700	0	49.096	19.1558	10	20	2	1	616	69.5	7.37	285.2	297.6	309.4	324.4	359	354.4	334	335.7	288.5	0.874	0	66.87	10
MD14G1006200	MD14G1006200	0	49.094	23.9544	10	13	2	1	526	58.9	7.24	149.5	244.8	234.9	211.6	196.4	302.2	159.8	228.8	128.7	0.917	0	44.07	10
MD03G1004300	MD03G1004300	0	49.094	45.8746	10	17	4	1	303	32.5	9.19	2726.4	2625.3	2657.2	2920.5	2952.6	2858.6	2785.4	2630.2	2866	2.631	5	53.51	10
MD09G1194200	MD09G1194200	0	49.049	24.1584	11	18	9	1	505	56	8.79	2204.1	2205	2199.6	2219.9	2165.4	2199.9	2087.7	1998.2	1963	1.31	2	52.26	11
MD12G1101800	MD12G1101800	0	48.993	24.6711	12	17	12	1	608	66.5	7.14	3746.9	3630.8	3609.7	3497.4	3550.4	3470.4	3407.6	3302.6	3395.3	1.119	0	63.05	12
MD09G1032900	MD09G1032900	0	48.981	34.0176	11	30	2	1	341	37.3	6.29	73.8	70.7	58.1	61.6	65.6	62.8	70	66.3	59.1	3.642	0	85.38	11
MD01G1162100	MD01G1162100	0	48.964	25.4386	8	33	1	1	342	37.2	7.97	309.9	273.1	275.6	301.7	313.2	282.4	296.3	301.7	335.1	3.489	0	104.8	8
MD09G1258600	MD09G1258600	0	48.96	28.0872	12	15	12	1	413	44.8	8.46	2948.5	2876.8	2905	2741.2	2849.9	2727.1	3033.3	2887.1	3030	1.762	0	49.63	12
MD11G1148200	MD11G1148200	0	48.933	37.5566	6	21	2	1	221	22.7	6.58	4575.5	5306.3	4970.5	4458.7	3682	4742.8	3954.6	4976.4	4199.1	11.328	4	87.04	6
MD05G1066200	MD05G1066200	0	48.924	27.6553	14	20	3	1	499	57.4	8.35	6824	7327.4	7379.5	8190.4	6759	6230.3	7273.4	8492.2	7996.4	1.342	10	62.14	14
MD08G1028100	MD08G1028100	0	48.914	31.4685	11	18	11	1	429	48.3	8.57	4427.3	4965.8	4646.4	3264.1	3434.9	4087.4	2900.7	5096.1	4269.2	1.929	0	68.05	11
MD03G1014200	MD03G1014200	0	48.875	27.1605	5	24	1	1	324	34.9	4.83	175.4	178.5	176.2	181.7	197.5	166.8	81.4	91.1	77.7	4.623	0	93.55	5
MD14G1036400	MD14G1036400	0	48.854	25.5474	11	43	7	1	274	29.7	8.34	12121.4	10333.4	11880.1	9257.4	13795.3	9273.5	16557	9913	16812.3	5.579	4	118.49	11
MD17G1118200	MD17G1118200	0	48.849	31.8182	13	24	3	1	396	43.8	6.71	3972.2	4630.1	4386.7	4316.5	4290.9	4840.8	4680.2	4404.5	3892	1.572	10	68.74	13
MD11G1076200	MD11G1076200	0	48.793	21.9758	12	18	2	1	496	55.2	6.61	1006.5	961.5	971.5	1058.6	1137.6	1071.6	1113.4	988.5	1215.5	2.054	1	51.19	12
MD03G1252000	MD03G1252000	0	48.755	27.9279	10	14	10	1	444	48.9	5.34	3215.3	3407.8	3236.1	3111.4	3136.3	3173	3424.4	3187.8	3125.4	1.829	0	48.39	10
MD09G1029800	MD09G1029800	0	48.736	18.6536	11	18	2	1	713	77.5	9.89	2334.1	2353.6	2352.7	2294.6	2300.1	2294.4	2239.2	2131.7	2173.4	0.762	8	61.73	11
MD15G1024200	MD15G1024200	0	48.721	25.1969	9	23	2	1	381	41.6	8.84	907.5	1052.4	984.8	940.2	883.4	1050.6	1163.6	1199.4	1033.1	1.943	0	75.02	9
MD02G1238900	MD02G1238900	0	48.711	21.6549	9	16	6	1	568	61.9	8.15	3599.9	4218	3056.5	3850.8	3623.3	3587	4142.8	4183.5	4123.3	1.39	3	51.56	9
MD05G1222800	MD05G1222800	0	48.71	30.3879	11	21	2	1	464	50	6.67	361.5	355.9	384.2	427	444.2	422.4	407.4	368.9	381.1	1.943	0	71.34	11
MD05G1325700	MD05G1325700	0	48.692	14.5051	11	23	1	1	586	65.8	8.44	1080.8	1118.1	1041.2	1170.7	1077.1	1134.1	971.5	948.2	895.2	1.059	0	69.96	11
MD01G1229100	MD01G1229100	0	48.671	22.5806	9	15	9	1	434	47	6.52	3301.5	3434.9	3502.6	5436.1	5449.5	5500.3	4140.3	4019.3	4024.8	2.631	0	54.66	9
MD09G1195900	MD09G1195900	0	48.638	23.5294	11	18	3	1	476	53.7	6.34	4672.2	4468.6	4429.8	2824.6	3559.1	2922.9	3409.1	4595.1	4773.4	1.512	8	57.81	11
MD01G1167300	MD01G1167300	0	48.625	23.0769	6	23	1	1	182	20.3	4.67	303.9	307	305.9	264.4	282.7	286.1	268.6	275.1	255.9	11.328	0	87.44	6
MD17G1171300	MD17G1171300	0	48.621	19.3487	9	14	3	1	522	57.2	7.37	2336.3	2488.5	2421.6	2464.4	2510.9	2661.3	2699.6	2638.5	2524.4	1.477	5	52.02	9
MD03G1226200	MD03G1226200	0	48.586	28.9474	6	18	3	1	190	20	9.13	1631.2	1701.9	1665.7	1642.7	1658.3	1691.6	1742.9	1665.2	1808.1	17.738	0	58.01	6
MD11G1069900	MD11G1069900	0	48.578	32.1429	7	19	2	1	224	24.7	4.87	6528.4	6262.9	6398.8	6530.5	6962	6623.1	7028.7	6764	7076.1	4.179	6	64.16	7
MD08G1243400	MD08G1243400	0	48.574	30.1741	13	21	13	1	517	54.8	6.16	3394.9	3583.9	3423.4	3399.1	3460.5	3508	3656.3	3455.6	3445.5	1.512	0	66.86	13
MD03G1286200	MD03G1286200	0	48.553	44.5026	10	22	5	1	191	20.9	4.48	3901.9	4395.1	4198	2694.3	3370.1	2631.3	3144.4	4678.1	4393.2	6.627	5	62.76	10
MD07G1215000	MD07G1215000	0	48.522	30.6452	9	18	5	1	310	34.9	6.47	2334	1931.4	2111	2131	2160.8	2037.2	2105.9	2093.5	2266.1	2.631	0	63.5	9
MD11G1194500	MD11G1194500	0	48.521	27.4314	9	17	2	1	401	44.2	8.27	3439.3	3413.7	3382.2	3322	3416.5	3321.5	3645.4	3454.3	3595.1	2.3	7	59.48	9
MD00G1183400	MD00G1183400	0	48.51	32.598	11	14	4	1	408	44	8.84	1155.7	1280.6	1273.5	1388.7	1449.6	1537.7	1297.6	1304.7	1350.7	1.412	0	52.94	11
MD15G1044100	MD15G1044100	0	48.478	23.5656	9	21	9	1	488	52.2	8.15	3662.9	3349.6	3593.6	4268.7	4400.5	4146.7	4478.1	4259	4750.1	1.448	0	70.94	9
MD02G1243100	MD02G1243100	0	48.447	19.7727	9	20	2	1	440	48.1	6.84	891.8	832.5	844.7	806.7	828.1	846.4	897.2	887.9	980.1	1.929	0	65.24	9
MD14G1142100	MD14G1142100	0	48.444	30.2799	10	14	10	1	393	42.9	8.05	3565.6	3345.8	3353.6	2916.5	3014.9	2860.9	3344.8	3242.9	3541.8	2.162	0	55.81	10
MD14G1179800	MD14G1179800	0	48.427	14.4432	11	15	1	1	907	99.6	5.94	29.2	36.5	34.1	35.9	38.2	35.5	31.2	32	30	0.499	0	53.06	11
MD14G1234400	MD14G1234400	0	48.336	18.5976	11	17	11	1	656	71.5	7.62	2988.3	3118.9	3021.9	3499.7	4140.5	3466.2	3723.8	3502.2	3926	0.931	0	56.47	11
MD15G1197000	MD15G1197000	0	48.303	22.49	8	16	2	1	498	54	6.13	1049.4	1060.2	1109.3	1147	1160.3	1154	1071.4	1013.8	1077.7	1.412	1	59.76	8
MD03G1208800	MD03G1208800	0	48.261	27.3305	12	19	12	1	472	51.1	7.46	7603.6	7555.4	7450.1	7461.9	6505.5	7871.6	6714	7658.7	7903.6	1.762	0	67.02	12
MD12G1023400	MD12G1023400	0	48.224	21.6092	7	15	7	1	435	48.4	6.01	1746.1	1720.3	1649.4	1870.3	1837.2	1881.9	1565	1497.5	1445	3.467	0	52.76	7
MD01G1055000	MD01G1055000	0	48.076	37.3494	9	18	5	1	166	18.3	5.34	3053.7	3241.3	3154.8	2767.7	2759.3	2821.5	2572	2501.2	2279	7.733	0	59.72	9
MD16G1023000	MD16G1023000	0	48.044	21.4521	12	19	4	1	606	66.5	8.97	3925.3	3818.5	3788.8	3925.3	4015.3	3872.7	3968.9	3726.3	3812.5	1.121	8	51.08	12
MD17G1236400	MD17G1236400	0	48.032	27.9152	8	27	5	1	283	30.8	9.55	2043.2	1936.5	2023.6	1740.1	1842.5	1664.2	2046.8	1961.9	2183.4	3.489	0	88.68	8
MD15G1407300	MD15G1407300	0	47.963	17.0833	10	34	1	1	480	53.1	5.55	851.5	797.1	795.5	795.6	797.9	775.2	808.8	794	736.8	1.61	0	110.64	10
MD14G1212900	MD14G1212900	0	47.931	17.8879	8	14	2	1	464	50	5.21	680.8	536.1	595.4	922	974.1	833.8	1168.6	1076.8	1524.8	1.477	0	47.98	8
MD01G1127200	MD01G1127200	0	47.88	8.50299	6	31	3	1	835	92.2	6.98	489	496.1	475	541.3	490	527.5	492	495.7	518.9	0.597	0	116.09	6
MD01G1053400	MD01G1053400	0	47.877	43.3198	12	16	5	1	247	28.2	6.18	5073.5	4593.9	4629.5	5689.1	4774.8	5153	4264.3	5097.7	5730.4	4.179	7	54.96	12
MD05G1098400	MD05G1098400	0	47.872	22.9592	8	14	4	1	392	43.1	9.04	2649.9	2918.6	2755.9	2665.4	2610.7	2712	2808.5	2645	2696.4	1.783	4	56.64	8
MD13G1022000	MD13G1022000	0	47.806	21.8391	12	16	4	1	609	66.8	8.6	1113.3	1084.7	1103.8	1101.4	1098	1112.1	1157.7	1092.8	1098.7	1.024	0	50.47	12
MD03G1216500	MD03G1216500	0	47.728	32.963	7	18	1	1	270	29.8	8.88	21.7	26.7	18.6	23	22.5	32.8	25	23	19.9	9	0	67.59	7
MD01G1008900	MD01G1008900	0	47.719	23.9316	10	15	10	1	468	51	5.43	2435	2556.9	2401.1	2624.2	2520.9	2651.9	2609.3	2508.7	2366.8	1.626	0	60.44	10
MD16G1089500	MD16G1089500	0	47.581	14.0571	10	14	2	1	875	95.7	6.51	141	155.7	167.5	181.2	170.8	147.9	160.6	152.7	165.1	0.596	0	52.33	10
MD09G1134800	MD09G1134800	0	47.571	41.5162	8	15	3	1	277	29.9	8.22	2192.9	2078.3	2141.9	2182.6	2257.5	2054.9	2417.6	2238.7	2558.9	6.499	5	57.68	8
MD14G1124700	MD14G1124700	0	47.561	28.9256	11	15	1	1	363	41.3	7.02	104.5	104.1	105.9	120.8	107.9	114.4	109.7	104.5	113.5	1.683	0	42.3	11
MD14G1077300	MD14G1077300	0	47.521	39.2982	9	22	9	1	285	32.1	6.46	3677	3386.6	3341.8	3273.5	3152.4	2880	3563	3421.4	3932.7	4.623	0	71.41	9
MD14G1160000	MD14G1160000	0	47.504	39.5161	10	23	4	1	248	26.8	7.81	1211.1	1196.5	1222.4	1260.6	1438.1	1269.9	1276.8	1310.6	1291.7	2.981	0	66.53	10
MD16G1189300	MD16G1189300	0	47.436	21.6667	11	14	5	1	720	78.9	7.44	508.5	579.7	586.3	612	600.3	674.3	631	643.9	538.1	0.759	0	48.7	11
MD11G1206500	MD11G1206500	0	47.433	41.8919	7	23	1	1	222	25	10.45	549.1	472.3	496.2	658.4	743.1	623.5	675.7	668.2	750.1	3.467	1	83.38	7
MD17G1014800	MD17G1014800	0	47.397	25.4473	12	17	12	1	503	55.1	8.66	4793.9	4939.1	4930.1	4420.7	4331.6	4460.8	4613.4	4565.9	4658.4	1.239	0	53.43	12
MD03G1004600	MD03G1004600	0	47.372	14.3713	14	21	3	1	1002	110.5	4.72	951	1012.9	937	986.9	1003.8	1090.2	1013.8	976.4	973.2	0.909	1	65.73	14
MD11G1209400	MD11G1209400	0	47.369	19.4492	10	23	2	1	581	65.3	5.11	5343.4	6047.4	5854.3	6153.9	6167	6485.2	5965.7	5937.5	5518.2	1.195	8	68.56	10
MD13G1143800	MD13G1143800	0	47.355	25.2955	8	22	3	1	423	46.5	5.57	929.3	923.7	933.8	915.6	938.6	920.1	924.2	952.4	1025.9	3.217	1	63.99	8
MD12G1244300	MD12G1244300	0	47.323	24.2613	11	18	1	1	643	70	6.7	81.7	82.5	82.9	79.7	77	75	67.1	74.9	70	0.986	0	54.3	11
MD17G1035100	MD17G1035100	0	47.307	30.0448	9	19	4	1	446	48.8	5.2	1411.7	1500.8	1412.7	1433.3	1479.7	1486.2	1457.5	1418.1	1408.3	1.371	5	74.24	9
MD08G1187000	MD08G1187000	0	47.292	35.9621	12	21	12	1	317	35.1	8.66	4540.6	4812.5	4748.8	4541.8	4513.3	4637.8	4978	4625.7	4604	2.162	0	63.82	12
MD15G1164400	MD15G1164400	0	47.281	26.4758	12	19	6	1	559	62.7	5.86	3589.4	3616.9	3668	3867	3808.2	3916.1	3779.2	3686.2	3798.5	1.543	5	64.31	12
MD07G1079600	MD07G1079600	0	47.281	31.8486	12	18	4	1	449	48.7	6.02	3420.8	3332.3	3325.7	3603	3662.3	3621.5	3577.4	3620.7	3779.2	1.943	8	61	12
MD12G1057400	MD12G1057400	0	47.192	42.8115	11	15	9	1	313	34.1	7.81	3504.2	3427.3	3324.9	2647	2711	2596.7	2967.9	2861.5	3058.9	1.712	2	50.37	11
MD04G1098400	MD04G1098400	0	47.103	59.0909	7	15	3	1	110	12.1	7.58	815.6	870.5	867.3	1052.9	1100.3	1056.5	850.2	874.1	833	18.953	0	64.48	7
MD02G1096600	MD02G1096600	0	47.085	42.0635	10	22	4	1	252	26.3	8.46	931.7	1151.6	876.1	1415.7	948.1	920.3	1000.2	953	1021.4	3.806	0	70.74	10
MD11G1168600	MD11G1168600	0	47.033	18.662	10	19	2	1	568	62.5	6.55	167.4	178.5	181.1	187.7	183.4	179	214.1	185.2	204.7	1.955	0	50.9	10
MD07G1141500	MD07G1141500	0	47.011	22.5895	8	13	8	1	363	39.1	8.69	1377.9	1490	1441	1412.3	1388.1	1434.1	1439.4	1426	1401	2.162	0	47.44	8
MD03G1190000	MD03G1190000	0	46.973	41.8919	7	24	2	1	222	25.1	10.45	2932.1	2716.4	2815	3407.3	3559.8	3378.6	3806.6	3586.7	3867.7	3.467	5	87.82	7
MD12G1173200	MD12G1173200	0	46.954	17.119	6	24	3	1	479	52.4	6.62	3706.8	3861.8	3878.3	4501.2	4589.2	4652.9	4367.5	4268.5	4173.7	1.913	2	93.01	6
MD06G1042600	MD06G1042600	0	46.907	10.8171	12	16	12	1	1285	141	6.74	2544.7	2472.9	2480.2	2528.1	2557.7	2511.5	2560.6	2517.6	2631.3	0.496	0	49.54	12
MD15G1242400	MD15G1242400	0	46.905	16.962	12	17	2	1	790	89.1	5.49	3913.2	4069.1	3959.8	4601	3445.2	4269.2	4004.3	3973.1	3918.4	0.674	10	52.58	12
MD16G1275900	MD16G1275900	0	46.874	31.9635	12	18	12	1	438	48	5.69	3059.1	3278.5	3139.5	3127	3094.4	3150.5	3123.6	3130.4	3058.5	1.738	0	54.45	12
MD16G1116800	MD16G1116800	0	46.808	41.7722	10	23	10	1	316	34.2	6.02	5077.2	4510.3	4669.2	4942.4	4854.8	4610	4893.7	4698.7	4923.7	5.158	0	85.28	10
MD17G1131200	MD17G1131200	0	46.802	36.3402	12	14	3	1	388	43.3	7.3	369.4	427.8	388.5	437.4	388.7	423.3	383.9	432	406.4	2.162	0	49.14	12
MD03G1065200	MD03G1065200	0	46.78	32.7354	7	18	2	1	223	24.6	4.87	2672.6	2657.5	2451.9	2957.2	1761.3	2472.4	1398.1	2559.3	2634.9	4.456	0	63.87	7
MD03G1030400	MD03G1030400	0	46.756	25.9259	9	18	2	1	351	36.6	8.47	687.2	699	710	647.6	693.5	630.9	646.1	617.8	641	2.3	0	55.24	9
MD10G1076200	MD10G1076200	0	46.731	23.8189	13	19	2	1	508	58.4	8.59	753.2	835.8	829.4	817.1	864.4	897.8	998.9	919.8	892.9	1.228	0	59.84	13
MD11G1121500	MD11G1121500	0	46.702	29.1892	8	15	3	1	370	42.7	5.99	1132.2	1057.8	1102.9	1045	1037.8	1037.7	1066.8	1091.9	1114.1	2.02	3	60.51	8
MD06G1007400	MD06G1007400	0	46.701	13.6187	13	18	8	1	1028	111.7	5.58	3616.9	4054.9	3804.8	4050.8	4032.7	4056.6	3826.8	3715.3	3558.6	0.688	5	58.42	13
MD04G1191000	MD04G1191000	0	46.66	27.9373	9	13	2	1	383	42.6	8.97	2052.5	2153.6	2126.1	1871.7	1941.8	1980.6	2152.3	2163.6	2057.2	1.438	7	47.84	9
MD16G1168900	MD16G1168900	0	46.626	23.7319	12	15	5	1	552	61.3	5.54	2590.3	2558.9	2562.4	2665.7	2637.7	2504.2	2533	2430.3	2449	1.336	6	49.55	12
MD13G1089300	MD13G1089300	0	46.618	14.0411	10	14	2	1	876	95.7	6.55	1974.1	2063.5	2012.6	2232.8	2206.8	2207.2	2014.7	1939.2	1927.5	0.596	8	50.55	10
MD02G1027700	MD02G1027700	0	46.612	11.5929	12	14	5	1	1130	124.3	7.05	963.9	945.1	939	842.3	859.9	861.2	840.3	790.1	864	0.507	0	47.62	12
MD02G1066500	MD02G1066500	0	46.581	22.2892	8	15	2	1	498	53.7	6.33	1556.4	1423.4	1458.8	1468.3	1502.1	1415.5	1403.1	1371.9	1522.1	1.246	6	53.37	8
MD10G1284000	MD10G1284000	0	46.538	23.753	8	17	1	1	421	46	6.58	112.4	126	112.7	128.7	118.9	121.2	103.5	105.8	100.2	1.581	0	55.32	8
MD00G1019200	MD00G1019200	0	46.489	42.3881	13	16	4	1	335	36.9	9.11	4416.6	4527.1	4461.4	4538.2	4501.6	4525.3	4829.9	4649.3	4767	1.656	8	46.68	13
MD03G1242400	MD03G1242400	0	46.458	24.5455	8	24	7	1	440	49.2	7.69	3240.5	3500.7	3446	3735.5	3694.2	3807	3486.6	3261.6	3260.1	1.297	1	89.18	8
MD17G1134500	MD17G1134500	0	46.434	22.5352	12	14	5	1	497	54.6	6.68	4526.1	4510.8	4558.5	4491.8	4629.5	4544.9	4153.8	4113.5	4171.7	1.081	7	47.91	12
MD03G1241600	MD03G1241600	0	46.378	54.2484	6	18	1	1	153	17.2	7.34	2224.6	2249.3	2240.9	2559.5	2674.8	2466.9	2471.3	2352.7	2326.4	9	6	62.15	6
MD16G1155000	MD16G1155000	0	46.326	48.7805	9	32	5	1	164	18	6.8	6017.2	5853.9	5908.4	7199.1	7058.3	6768	6939.1	6552.7	6938.8	15.379	4	88.54	9
MD08G1117800	MD08G1117800	0	46.295	29.4118	14	17	7	1	459	50.6	5.43	5340.2	5580.5	5297.5	5525.7	5454.6	5582	5568.2	5424.2	5379.2	1.228	7	48.25	14
MD15G1127900	MD15G1127900	0	46.267	10.5014	11	18	2	1	1057	117.9	6.47	328.3	338.3	348.3	424.3	416.3	426.3	311.5	292.9	304.9	0.551	0	49.88	11
MD13G1160600	MD13G1160600	0	46.26	48.5714	7	29	3	1	140	15.3	5.53	2555.7	2385.2	2536.7	2873.9	2995.4	2824.9	2236.4	2209.2	2275.2	13.251	0	95.43	7
MD11G1249900	MD11G1249900	0	46.247	17.4632	9	16	3	1	544	59.8	6.76	560	473.2	494.9	476.5	502.8	442.3	463	483.6	516.3	1.154	0	53.08	9
MD15G1003500	MD15G1003500	0	46.243	29.3165	12	19	10	1	556	60.1	8.09	2994	2994.9	3049.1	3143.9	3257.5	3160	2787.7	2713.9	2733.4	1.543	1	59	12
MD06G1071600	MD06G1071600	0	46.192	39.7759	10	15	10	1	357	40.3	6.16	3505.5	3557	3441.9	3355.9	3272.7	3146.4	2538.1	2438	2466.1	2.631	0	50.65	10
MD12G1137900	MD12G1137900	0	46.171	26.8371	11	24	6	1	313	36.1	7.06	11502.1	9077.5	10940	7847.8	13740.8	9331.3	15485.7	8660.9	8827.4	4.754	5	73.01	11
MD12G1049600	MD12G1049600	0	46.165	43.75	10	21	1	1	208	23	9.67	197.9	184.9	192.7	183.9	209	197.1	228.4	218.5	217	4.275	0	70.27	10
MD11G1136300	MD11G1136300	0	46.141	46.4481	7	29	1	1	183	19.8	9.45	248	224.1	217.4	193.6	204	189.2	174.5	192.7	191.1	5.494	0	93.23	7
MD08G1134500	MD08G1134500	0	46.052	29.7872	10	21	10	1	329	34.4	8.84	3575.4	3430.2	3480.4	3145.9	3221.4	3028.2	3523.3	3553.5	3658.6	2.3	0	67.91	10
MD14G1044300	MD14G1044300	0	46.045	25.5765	11	15	2	1	477	53.8	8.06	2689.3	2875.7	2823.8	2908.5	2854.4	2975.6	2856.8	2634.3	2551.7	1.195	8	49.4	11
MD14G1238700	MD14G1238700	0	46.044	17.9775	6	20	3	1	356	39.3	6.27	94.5	89.8	88.6	91.1	121.4	102.1	117	112.4	126.7	1.649	0	64.21	6
MD08G1161600	MD08G1161600	0	45.945	28.0285	9	18	1	1	421	45.5	6.71	49.5	69.1	65.3	69.3	62.6	64.8	62.3	67.8	79.5	1.626	0	53.76	9
MD14G1245500	MD14G1245500	0	45.932	17.2275	14	19	5	1	743	83.3	8.76	4376.7	4231.2	4196.2	4238.2	4599.4	4451.4	4378.9	4051.2	4706	1.188	8	56.93	14
MD09G1292500	MD09G1292500	0	45.924	30.7692	9	14	1	1	351	38	7.99	3386.2	3702.7	3614	3605.1	3211.7	4034.7	2991.3	3415.6	3162.8	2.039	7	45.33	9
MD15G1332300	MD15G1332300	0	45.913	30.4348	10	17	10	1	368	41.2	8.28	1878.7	1810.5	1818.9	1817.2	1891.3	1803.1	1868.3	1824.5	1865.7	1.712	0	54.74	10
MD03G1212700	MD03G1212700	0	45.886	18.4765	12	14	6	1	617	70.8	6.35	3226.8	3468.9	3434.5	3767.6	3722.3	3844.9	3991	3820.8	3699.4	0.778	6	47.37	12
MD01G1120700	MD01G1120700	0	45.797	23.2342	10	16	5	1	538	60.5	7.44	373.4	332.9	378.3	398.8	401.8	378.9	374.6	364.4	397.8	0.945	0	53.92	10
MD12G1196100	MD12G1196100	0	45.781	26.8692	9	13	4	1	428	47.4	7.61	2548.1	3178.7	2983.7	2839.8	2849.5	3220.4	3135	3059.8	2679.6	1.626	5	37.9	9
MD16G1042700	MD16G1042700	0	45.755	39.011	7	29	5	1	182	20.4	8.56	1922.7	1776.6	1788	1485.9	1587.6	1497.2	2210.2	2065	2409.3	6.356	0	95.17	7
MD17G1265900	MD17G1265900	0	45.746	60.2837	10	19	1	1	141	15.4	9.91	342.7	374.7	375.9	419.3	428.8	442	382.8	375.1	331.8	11.115	0	57.39	10
MD09G1216600	MD09G1216600	0	45.741	35.533	10	18	5	1	394	43.7	6.3	1552.9	1800.7	1645.1	1725.1	1722.6	1835.7	1727.7	1618.8	1420.5	2.594	4	53.35	10
MD02G1319100	MD02G1319100	0	45.723	5.78811	11	15	1	1	1935	223.2	9.01	301.3	271.5	293.3	297.4	338.9	308.7	277	268.7	322.3	0.23	1	46.36	11
MD02G1082900	MD02G1082900	0	45.684	28.1755	10	14	1	1	433	49.6	6.86	3252	3174.3	3275.6	3440.7	3420.3	3443.2	3649.3	3498.3	3673	1.929	9	47.2	10
MD15G1211000	MD15G1211000	0	45.684	28.1755	10	14	1	1	433	49.7	6.7	106.7	109.4	109.4	128.5	123.7	124.8	128.3	109.1	115.6	1.929	0	46.49	10
MD10G1298700	MD10G1298700	0	45.657	15.2459	10	22	4	1	610	67.7	6.19	4865	4435.9	4652.9	4391.1	4533.4	4347.4	3907.8	3708.3	4154.5	1.342	5	55.65	10
MD16G1182000	MD16G1182000	0	45.634	40.1674	7	17	4	1	239	25.8	6.21	2401.9	2666.9	2691.5	2221.4	2133.8	2286.8	2445.9	2351.8	2244.8	5.494	1	71.48	7
MD17G1016000	MD17G1016000	0	45.586	30.1587	7	23	1	1	315	34.4	7.28	2269	2191.4	2218.1	2198.4	2344.1	2284.3	2181.6	2182.6	2191.2	2.981	7	84.65	7
MD11G1146100	MD11G1146100	0	45.584	49.1892	9	16	1	1	185	20.8	5.47	333.4	280.2	283.2	274.4	307	248.6	314.7	299.7	387	5.813	0	51.51	9
MD09G1144600	MD09G1144600	0	45.531	35.8247	12	14	3	1	388	43.6	7.49	2820.5	2675	2830.1	2755.9	2812.9	2692.7	2873.8	2799.2	2806.2	2.039	9	46.62	12
MD11G1308800	MD11G1308800	0	45.523	43.9614	11	20	2	1	207	23.8	10.92	137.1	144.8	144.6	188.5	187.3	193	166.4	175.3	143.2	6.499	0	63.04	11
MD04G1153300	MD04G1153300	0	45.509	32.3625	11	18	10	1	309	33	6.65	5264.3	5142	5148.9	5236.6	5261.4	5188.2	4778.9	4655.4	4717.5	3.217	1	49.88	11
MD04G1166600	MD04G1166600	0	45.494	60	6	18	6	1	115	12.1	8.1	1230.2	1210	1365.5	1359	1286	1199.8	1314.5	1392.2	1453.1	30.623	0	73.24	6
MD13G1065700	MD13G1065700	0	45.478	45.1031	11	21	9	1	388	42	6.23	2807.4	3174.3	3080.9	3102.2	3101.5	3229	3245.9	3167.1	3127.6	1.61	0	60.97	11
MD07G1215300	MD07G1215300	0	45.476	32.2807	9	16	1	1	285	31.5	5.16	94.8	89.8	92.5	93.9	101.2	103.8	96.9	96.6	93.9	3.16	0	53.07	9
MD00G1071100	MD00G1071100	0	45.466	35.4286	5	23	2	1	175	18.4	4.7	880.9	784.4	797	815.4	851.5	747.4	917.8	882.6	1031	26.826	0	76.98	5
MD07G1073300	MD07G1073300	0	45.439	19.59	9	17	2	1	439	48.3	6.61	6377.8	5917.4	5868.7	5679.5	5695.1	5589.1	5456.1	6277.6	6376.1	1.712	7	56.04	9
MD03G1159100	MD03G1159100	0	45.417	30	10	18	7	1	420	46.4	6.3	3195	3183.9	3267.6	3185.3	3263.2	3226.2	3492.7	3418.8	3534.2	1.848	0	51.52	10
MD05G1158000	MD05G1158000	0	45.406	16.3077	12	16	12	1	650	74.3	8.35	3773.6	3998.6	3948.5	4096.6	4083.1	4049.1	3919.8	3770.6	3789.3	0.73	0	54.99	12
MD07G1159300	MD07G1159300	0	45.366	24.065	13	20	9	1	615	67.2	7.69	3608.6	3949.8	3597.2	1668.6	2325.8	1728.3	2417.5	3495.2	3273.9	1.031	0	57.2	13
MD03G1078500	MD03G1078500	0	45.364	31.1159	11	15	7	1	466	51.1	5.58	2260.1	2586.7	2398.4	2380.2	2381.3	2530.7	2519.6	2619.7	2360.2	1.198	3	47.2	11
MD05G1225200	MD05G1225200	0	45.342	16.0628	12	18	1	1	828	91.7	5.06	187.5	165.8	182	193.4	202.8	193.2	190.4	174.8	199.6	0.957	0	51.62	12
MD09G1288000	MD09G1288000	0	45.303	64.6341	8	20	1	1	164	18.7	5.86	344.7	324.9	317.8	387.4	399.9	373.5	346.7	313.2	312.7	10.938	0	69.23	8
MD09G1191900	MD09G1191900	0	45.273	30.5085	6	15	6	1	354	37.1	8.6	1241	1352.3	1349.4	1161.5	1167.6	1237.5	1286.3	1349.8	1197.9	1.873	0	65.47	6
MD04G1205700	MD04G1205700	0	45.262	21.1509	11	17	2	1	643	71.2	6.29	149.3	181.5	172.7	191	170.3	197.2	159.8	184.8	151.2	1.119	0	56.8	11
MD08G1152600	MD08G1152600	0	45.2	31.2715	8	14	1	1	291	32.6	7.21	43.9	40.2	46.5	41.2	50.2	49.1	41.8	49.3	43.7	2.311	0	44.91	8
MD09G1122500	MD09G1122500	0	45.187	27.5641	6	27	2	1	312	33.7	7.44	1981.5	1719.7	1783.7	1716.1	1809.1	1704.9	1715.5	1646.2	1781.7	5.661	0	88.92	6
MD01G1077900	MD01G1077900	0	45.166	23.6842	9	18	9	1	342	37.7	7.15	3208.8	3184.8	3204.9	3436.4	3448.5	3398.3	3418.5	3140.1	3322.6	1.829	0	60.17	9
MD09G1111100	MD09G1111100	0	45.097	18.5654	8	16	4	1	474	51.1	5.19	1289.4	1246	1299	1144.5	1247.6	1180.6	1228.3	1118.3	1256	2.162	0	51.65	8
MD05G1252400	MD05G1252400	0	45.085	31.761	9	20	4	1	318	36.6	6.44	1297.5	1536.6	1501.4	1285.5	1255.6	1366.8	1420.1	1400.3	1283.5	2.899	0	68.09	9
MD09G1079600	MD09G1079600	0	45.073	80.597	5	57	4	1	67	6.8	9.52	12652.5	13806.2	12355.3	11743.2	10991.7	9549.7	11116	14048.1	14165	99	0	171.47	5
MD09G1184900	MD09G1184900	0	45.066	24.5614	9	19	9	1	399	44.4	8.87	3163.5	3028.9	3034.8	3076.8	3293.2	3213.6	3284	3225.6	3268.2	1.412	0	64.92	9
MD11G1004900	MD11G1004900	0	44.994	30.8725	8	15	2	1	298	31.8	9.44	2141.7	1964.1	2008.3	2264.4	1998.5	2145.5	2106.7	1981.1	2224.3	2.162	0	53.33	8
MD03G1275900	MD03G1275900	0	44.978	35.9184	8	21	1	1	245	27.1	6.24	95.1	89.5	94.2	102.4	110	93.7	86.6	98.8	107	2.481	0	69.74	8
MD15G1194300	MD15G1194300	0	44.973	23.6453	13	15	13	1	609	68.6	8.78	3795.4	4063.3	3908.6	4020.7	3816.6	4052.6	3841.2	3820.5	3712.2	0.817	0	46.39	13
MD10G1066800	MD10G1066800	0	44.954	13.6364	10	18	1	1	814	92.8	6.18	180.1	156.1	163.2	224.3	234.3	205.5	210.7	203	227	0.837	0	65.38	10
MD16G1148600	MD16G1148600	0	44.859	14.0458	9	21	9	1	655	74.2	6.15	3463.5	3441.1	3565.1	3726.5	3736.1	3705.3	3665.1	3479.1	3686.5	1.336	0	62.67	9
MD06G1099600	MD06G1099600	0	44.833	38.2609	10	20	2	1	230	26.2	8.48	6082.7	5999.6	5908.7	7206.7	6624.3	6478.6	6309.4	6062.2	6303.4	4.179	9	64.26	10
MD14G1054700	MD14G1054700	0	44.715	40.9742	12	15	2	1	349	38.7	5.9	216.1	245	249.9	260.9	226.4	265.3	218.9	221	195.1	1.829	0	52.86	12
MD04G1002300	MD04G1002300	0	44.711	11.7987	14	15	13	1	1212	130.9	5.53	3902.1	4172.7	4178.2	4189.5	4240	4477.5	4255.4	4397.3	3892.1	0.54	1	40.45	14
MD15G1004400	MD15G1004400	0	44.708	21.6912	9	15	4	1	544	60.4	9.22	2448.6	2477.4	2609.5	2789.1	2845.9	2820.3	2903.6	2801.4	2827	1.154	5	54.94	9
MD16G1027100	MD16G1027100	0	44.684	32.9208	9	13	6	1	404	43.7	5.9	2434.2	2218.7	2304.6	2223.3	2427.8	2258.2	2228	2194	2357.3	1.438	3	46.93	9
MD14G1161200	MD14G1161200	0	44.665	17.1735	8	15	5	1	559	61.4	7.39	1835.7	1738.5	1741.4	2004.5	2060.4	1888.5	1780.3	1695.4	1775.6	1.075	1	50.41	8
MD00G1148100	MD00G1148100	0	44.663	15.6102	14	25	14	1	1057	117.2	6.04	4760.5	4753.5	4914.8	5198.9	5231.8	5227.1	5409.2	5302.2	5546.3	0.719	0	77.3	14
MD17G1065700	MD17G1065700	0	44.631	28.6325	7	19	5	1	234	26.4	6.8	3581.7	3464.9	3544	3856.9	3795.7	3704.9	3686.1	3569.3	3617.3	2.899	2	62.73	7
MD06G1033900	MD06G1033900	0	44.622	41.5842	10	14	10	1	303	30.9	8.79	1483.7	1385.6	1396.1	1641.1	1686.9	1587.9	1462.4	1393	1472	2.162	0	55.13	10
MD15G1150500	MD15G1150500	0	44.611	13.0225	8	25	1	1	622	68.7	5.07	447	430.6	440.4	383.2	400.7	421.5	415.4	423.4	438.7	1.085	0	77.59	8
MD13G1184700	MD13G1184700	0	44.59	50.3145	9	19	8	1	159	17.1	4.67	5537.7	6135.2	5944.1	6134.9	5856.5	5968.1	6297.9	6073.7	5454.8	14.199	1	62.27	9
MD12G1218800	MD12G1218800	0	44.561	12.0123	8	20	8	1	974	110.4	6.73	1522.8	1590.1	1655.5	1644.5	1667.9	1672.7	1710.7	1664.6	1637.6	0.476	0	72.1	8
MD15G1257700	MD15G1257700	0	44.542	39.5522	8	14	2	1	268	29	6.8	107	156.8	137.9	153.5	158.6	191.3	166.4	155.1	132.9	3.642	0	57.48	8
MD00G1176300	MD00G1176300	0	44.537	43.0189	12	31	4	1	265	29.9	4.84	4246.7	4330.6	4250.1	4348.8	4081.8	4742.7	3720.8	4453.1	4298.1	5.062	3	82.37	12
MD11G1284600	MD11G1284600	0	44.519	30.9609	11	17	3	1	281	31.1	9.57	1075.8	1138.4	1071.9	1090.8	1089.8	1046.3	1203.2	1167.7	1101	1.955	0	56.69	11
MD13G1150000	MD13G1150000	0	44.46	22.5549	9	15	5	1	501	54.5	6.65	1719.5	1641.9	1621.6	1675.5	1704.7	1651	1892.1	1810.6	1801.3	1.202	0	51.44	9
MD06G1184100	MD06G1184100	0	44.454	12.917	15	16	15	1	1169	129.8	5.83	4568.9	4695.3	4604.4	4722.8	4879.6	4985.7	4596.4	4454	4461.2	0.48	0	46.64	15
MD17G1032900	MD17G1032900	0	44.449	47.8723	9	22	1	1	188	19.7	5.63	36.7	25.1	28.6	27.6	31.4	36.7	31.7	36.2	34.4	10.938	0	65.24	9
MD11G1260900	MD11G1260900	0	44.412	54.2484	6	16	1	1	153	17.2	7.34	133.7	128	143.1	158.8	169.9	158.3	151	145	129.1	9	0	48.9	6
MD09G1193600	MD09G1193600	0	44.409	13.8414	8	17	5	1	643	73.6	7.91	2817.5	2893.9	2860.2	2871.9	3028.1	3172.1	2859.9	2726.1	2746.2	1.297	3	57.2	8
MD00G1173300	MD00G1173300	0	44.399	39.0476	9	15	9	1	315	34.5	7.65	3371.6	3611.8	3470.3	3405.6	3393.6	3763.2	3398.9	3383.8	3202	2.311	0	47.86	9
MD10G1264200	MD10G1264200	0	44.388	27.7083	9	19	4	1	480	50.8	7.88	926	1059.1	966	954.6	944.8	1069.1	993.5	990.6	949.2	1.913	0	64.24	9
MD17G1243900	MD17G1243900	0	44.384	24.6006	8	18	5	1	313	35	5.5	3361.7	3608	3542.2	3907.4	3821.4	3954.4	3930.7	3747.7	3622.6	1.783	3	65.44	8
MD15G1349000	MD15G1349000	0	44.35	40.884	7	15	1	1	181	20.2	8.56	186.8	272.2	244.8	270.9	245.7	334.9	214.7	196.5	178.2	5.31	0	53.84	7
MD15G1348200	MD15G1348200	0	44.337	27.0073	7	23	4	1	274	28.8	7.25	4358.3	2818	4669.7	2746.1	7196.6	2842.1	8601.8	2647.7	9637.6	4.817	0	80.87	7
MD07G1082300	MD07G1082300	0	44.317	17.7398	11	14	3	1	761	84.2	6.21	2663	2496.1	2561	2547.8	2641.2	2510.6	2630	2518.1	2615.3	0.931	6	44.61	11
MD15G1178400	MD15G1178400	0	44.274	27.9202	8	14	8	1	351	38.2	5.54	3543.3	3704.4	3550.5	3806	3848.5	3725.6	3698.7	3507.9	3493.6	2.162	0	45.29	8
MD13G1000400	MD13G1000400	0	44.269	26.506	10	20	10	1	415	45.8	7.03	4187.1	4785.7	4544.6	4042.4	3986.9	4467.2	4353.9	4537.6	3725	1.929	0	62.86	10
MD10G1025500	MD10G1025500	0	44.268	23.416	14	16	14	1	726	83.7	8.85	3636.9	3924.4	3767.9	3573.8	3552.8	3651.2	3770.9	3522.8	3576.3	0.853	0	46.9	14
MD17G1176500	MD17G1176500	0	44.266	17.437	9	17	1	1	476	53.6	6.16	612.2	672.9	630.6	620.3	608.3	624.9	636.4	629.1	566.2	1.482	0	54.54	9
MD05G1223500	MD05G1223500	0	44.244	24.3655	9	19	2	1	394	42.5	6.7	46.2	45.1	50.7	52.5	52.5	51.1	59.8	57.9	53.2	1.829	0	56.56	9
MD04G1083900	MD04G1083900	0	44.203	16.5821	8	17	8	1	591	66	8.66	1229.5	1216.9	1228.9	1521.2	1486.3	1437	1082.1	1114.5	1058.1	1.202	0	64.22	8
MD14G1196000	MD14G1196000	0	44.192	19.0171	10	17	1	1	468	52.7	8.13	59.7	62.4	60.8	46.8	47.3	47.9	68	54.3	56.4	1.482	0	52.21	10
MD15G1133100	MD15G1133100	0	44.158	22.4223	12	19	12	1	611	67.1	6.11	4032.8	3695.3	3915	3955.2	4191.2	3898.1	4182.5	4043.1	4308.7	1.047	0	56.03	12
MD12G1171800	MD12G1171800	0	44.149	13.6314	13	16	9	1	917	104.2	7.14	3755	3573.3	3620	4170.5	4287.5	4135.6	4116.9	3962.6	4345	0.638	3	46.07	13
MD09G1022300	MD09G1022300	0	44.147	21.8623	10	16	4	1	494	53.6	7.64	1161.2	1125.4	1109.2	1046.8	1070.6	1056.7	1153.3	1098.1	1134	1.683	0	48.18	10
MD06G1226700	MD06G1226700	0	44.144	23.1707	12	15	12	1	492	55.9	5.49	4250.8	4218.2	4316.7	4036.6	4144.3	4203	4349.1	4238.8	4214.7	1.192	0	44.46	12
MD12G1053800	MD12G1053800	0	44.14	39.0244	8	20	8	1	164	18.7	10.61	5979	6103.4	6140.7	7763.2	8087.3	7977.4	7736.9	8987	8108.8	6.743	0	60.02	8
MD02G1165300	MD02G1165300	0	44.131	15.4689	12	15	8	1	821	93.3	6.55	2360.1	2278.5	2255.1	2308.2	2319.4	2306.5	2345.2	2446.9	2301.3	0.618	4	45.29	12
MD12G1055300	MD12G1055300	0	44.092	37.4286	12	15	2	1	350	38.8	6.1	4570.3	4558.7	4603.2	4612.3	4643.8	4881.6	4438.2	4653.4	4518.7	1.738	10	51.14	12
MD04G1096200	MD04G1096200	0	44.079	15.4167	10	14	5	1	720	78.1	6.74	1800	2057.2	1994.7	1947.7	1857.1	1965.1	1441.3	1298.6	1300.8	0.741	0	46.25	10
MD10G1196900	MD10G1196900	0	44.07	32.1267	11	16	5	1	221	25.9	6.55	4436	4374.2	4331.1	3885.7	3940.8	3877.7	4229.8	4014.9	4147.4	3.062	6	53.27	11
MD15G1439100	MD15G1439100	0	44.058	47.2637	9	18	6	1	201	22.4	5.16	2305.2	2349.1	2225.8	2130.2	2159.2	2066.6	2416.8	2268.8	2376.1	4.275	0	62.5	9
MD11G1230800	MD11G1230800	0	44.047	56.6502	8	17	2	1	203	21.6	6.54	2478.2	2549.5	2581	2790.9	2754.1	2729.9	2415.7	2310.7	2284.9	14.199	5	65.11	8
MD08G1143000	MD08G1143000	0	44.014	48.3607	5	21	3	1	122	14.7	9.52	3359.9	3424.8	3450.5	3426	3387	3376.2	3499.7	3314.6	3359.9	9	2	72.71	5
MD07G1173400	MD07G1173400	0	44.013	33.0595	15	20	5	1	487	54.7	7.01	4219.6	4114.9	4155.4	4292.8	4222.1	4139.5	4348.8	4266.4	4335.4	2.06	10	58.02	15
MD11G1295200	MD11G1295200	0	43.997	24.0816	4	16	4	1	245	26.9	4.78	1397.6	1333.8	1387.5	1298.6	1319.5	1259.6	1505.2	1393.5	1494.9	5.31	0	57.86	4
MD15G1297800	MD15G1297800	0	43.952	50	7	13	1	1	184	20.4	8.43	92.6	103.2	99.5	101.9	99.8	110.6	88.8	83.3	80.7	5.31	0	43.58	7
MD05G1210000	MD05G1210000	0	43.92	36.0731	9	22	3	1	219	25.3	5.55	5806.1	5933.1	5773.1	5475.2	5467.5	5675.8	5154.8	4791.9	4837.7	4.012	7	63.68	9
MD16G1280700	MD16G1280700	0	43.908	31.4448	9	20	5	1	353	38.1	4.72	458.7	418.9	406.4	326.3	360.5	301.6	369.1	340.8	364.7	2.511	0	60.24	9
MD05G1210200	MD05G1210200	0	43.904	31.9635	8	19	2	1	219	25.3	5.77	239.7	237.4	218.2	214.6	218.7	222.3	194.6	186.4	178.9	4.456	0	58.6	8
MD01G1029700	MD01G1029700	0	43.873	16.8385	8	13	4	1	582	65.4	6.32	1721.1	1656.3	1621.4	1673.5	1674.1	1645.6	1760.4	1644.3	1723.4	0.917	4	40.06	8
MD12G1165400	MD12G1165400	0	43.863	27.931	7	15	2	1	290	31.8	5.69	270.7	213.4	239	242.3	248.8	223.3	229	234	290	3.642	0	57.5	7
MD11G1160300	MD11G1160300	0	43.855	63.1148	6	18	3	1	122	12.5	4.54	1163.6	1280.6	1211	1342.1	1268.5	1260	1439.6	1330.5	1277.4	26.826	1	55.09	6
MD01G1022700	MD01G1022700	0	43.84	21.1009	11	14	5	1	545	60.3	4.6	1216.5	1326.5	1340.2	1268.9	1313.1	1419	1281.6	1344.4	1197.4	1.075	0	35.95	11
MD05G1286700	MD05G1286700	0	43.808	30.5263	10	20	5	1	475	50.7	7.24	3662.4	3767.6	3834.5	3836.2	3875.5	3921.2	3875.3	3784.2	3830.7	2.631	4	62.61	10
MD11G1028200	MD11G1028200	0	43.77	26.158	9	15	5	1	367	39.5	8.65	2440.9	2375	2553.5	3284.1	3387.9	3227	3166.9	2974.3	3138.1	2.162	4	44.59	9
MD06G1230400	MD06G1230400	0	43.768	22.8745	8	14	6	1	494	52.4	10.45	1878.9	1898.1	1922.7	1703.7	1744.3	1796.3	1661.6	1620.9	1655.8	2.831	0	41.8	8
MD17G1053500	MD17G1053500	0	43.761	13.929	10	16	9	1	761	85.3	8.59	4717.4	4614.7	4754.3	4992.2	5157.4	4963.3	4894.4	4699.8	4908.7	0.945	1	52.1	10
MD03G1007300	MD03G1007300	0	43.739	23.4727	7	12	3	1	311	35.6	5.41	2111.3	1893.7	1951.4	1965.7	2056.6	1990.6	1993.6	1942.3	2128.3	1.873	4	44.54	7
MD15G1411400	MD15G1411400	0	43.737	19.6833	8	22	8	1	442	49.6	5.1	3425.9	3342.5	3403	3551.1	3622.2	3497.5	3492.8	3400.7	3584.9	2.03	0	70.86	8
MD06G1077500	MD06G1077500	0	43.691	36.3036	11	21	1	1	303	32.6	5.59	157.7	158.9	161.5	159.7	153.8	157.2	128	113.6	107	2.455	0	71.25	11
MD13G1135000	MD13G1135000	0	43.679	19.4954	8	14	3	1	436	49	5.72	2908.7	2740.8	2767.4	2847.4	2972.1	2843.5	2852.3	2666.5	2970.8	1.448	5	45.74	8
MD13G1090400	MD13G1090400	0	43.673	25.3731	7	14	2	1	335	36.4	5.06	533.2	501.3	510.8	548.8	547	518.1	545.2	538.4	600.5	2.162	0	56.02	7
MD15G1242900	MD15G1242900	0	43.655	40.2778	11	21	10	1	288	31.4	6.89	5392.4	5693.6	5437.4	5659.2	4816.5	5814.6	5854.9	5792.8	5633.2	2.03	1	60.04	11
MD02G1307400	MD02G1307400	0	43.563	26.2248	9	15	2	1	347	39	6.46	168.5	221	192.4	247	300.8	202.8	193.8	190.9	169.6	1.548	0	52.07	9
MD07G1310400	MD07G1310400	0	43.47	23.6726	10	19	2	1	452	51.3	6.87	105.2	120.6	116.6	90.5	107.3	97.2	93.7	89.4	71.3	1.154	0	62.41	10
MD00G1009000	MD00G1009000	0	43.445	23.382	12	14	10	1	479	52.3	8.72	3732.2	3678	3581	3410.3	3400.9	3368.9	3588.2	3475.1	3480.7	1.081	2	46.75	12
MD02G1168900	MD02G1168900	0	43.431	10.2923	12	17	4	1	1642	178.4	8.31	3364.4	3554.9	3539.5	3832.1	3484.4	3639.6	3471.9	3417.4	3367.6	0.32	8	50.19	12
MD05G1334200	MD05G1334200	0	43.412	46.3054	7	20	5	1	203	21.4	7.03	1634.7	1622.1	1628.1	1891.6	1887.3	1824.8	1068.3	981.5	977.4	11.115	1	70.58	7
MD03G1193200	MD03G1193200	0	43.382	16.0069	9	22	1	1	581	65.2	5.2	820.9	792.7	761.2	864.7	866.2	795.2	855.4	746.3	895.3	1.04	0	65.3	9
MD17G1283600	MD17G1283600	0	43.337	30.7692	9	13	1	1	351	37.9	7.99	76.5	86.6	82.3	91.7	114.1	100.3	88.2	71.8	86.6	1.807	0	43.03	9
MD16G1161400	MD16G1161400	0	43.302	42.1384	7	36	1	1	159	17.5	5.78	1362.8	1341	1359	1375.8	1413.9	1317.9	1207.6	1191.8	1163.1	7.483	2	105.38	7
MD15G1216200	MD15G1216200	0	43.288	24.8744	8	14	3	1	398	43.7	8.94	1096.9	1150.4	1114.9	1140.4	1121	1182.1	1109.2	1102.5	1023	1.593	0	53.68	8
MD05G1033800	MD05G1033800	0	43.273	21.6387	10	16	10	1	476	53.2	5.63	2761.9	2761.2	2757.9	2684.5	2723.6	2609	2329.6	2175.4	2210.7	1.352	0	53.78	10
MD06G1074600	MD06G1074600	0	43.218	67.3469	9	17	1	1	147	16.6	5.05	54.9	60.5	61.2	53.8	60.8	53.5	45.2	53.3	58.9	6.499	0	55.42	9
MD08G1236500	MD08G1236500	0	43.215	29.5455	11	18	6	1	352	40.3	6.6	1991.3	1914.1	1980.8	1995.5	1961.9	2015.7	2073.8	2031.9	2127.3	1.829	0	62.49	11
MD01G1024400	MD01G1024400	0	43.185	21.6942	9	27	3	1	484	51.8	8.19	1502.5	1484.9	1459.3	1627.5	1591.3	1618.8	1412.2	1454.5	1381.8	1.154	0	92.06	9
MD08G1162600	MD08G1162600	0	43.173	24.4604	7	25	4	1	278	29.1	8.29	4356	4219	4294.4	3979.6	4154.1	4011.3	4107.8	3987.6	4188.5	3.833	3	88.33	7
MD15G1093200	MD15G1093200	0	43.163	16.5746	10	12	10	1	724	81.5	6.51	1699.6	1747.8	1676.9	1723.2	1697.4	1717.2	1669.4	1654.4	1725.3	0.638	0	38.38	10
MD15G1431500	MD15G1431500	0	43.141	52.6786	7	36	1	1	112	12.3	9.47	166.7	166.2	183	187.7	189.3	195.1	191.6	184.4	160.7	18.953	0	110.27	7
MD04G1020100	MD04G1020100	0	43.115	30.1818	9	19	8	1	275	31.5	9.14	5499.2	5127.7	5431.8	5974.3	5915.5	5636.2	5196.1	5011.7	5431	4.456	1	60.34	9
MD06G1227600	MD06G1227600	0	43.093	21.9512	11	18	11	1	533	59.4	6.37	2929	3392.4	3303.9	3685.7	3247.4	3448.2	3397.9	3303.4	3258.7	1.04	0	56.46	11
MD02G1226500	MD02G1226500	0	43.066	17.8571	10	16	2	1	588	66.6	8.41	254.9	252.5	253.3	245.2	278.1	257.7	227.5	254.9	238.6	0.957	0	53.73	10
MD17G1202800	MD17G1202800	0	43.037	20.1794	9	14	3	1	446	47.6	8.98	2600.7	2779.7	2754.8	2593	2680.8	2650.9	2809.6	2710.8	2581	1.297	6	49.24	9
MD17G1278600	MD17G1278600	0	43.022	16.5753	10	15	10	1	730	82.8	7.36	2088.5	1996.3	2081.5	2059.4	2118.6	2052.8	2071.9	2103.8	2052.1	0.711	0	47.47	10
MD15G1129200	MD15G1129200	0	43.005	33.3333	9	14	2	1	291	32.7	7.39	4083.5	4132.4	4122.7	4396.5	4027	4438.5	3683.9	4046.3	4008	2.162	7	43.86	9
MD13G1164300	MD13G1164300	0	42.981	17.561	11	18	2	1	820	91.3	8.56	593.9	632.1	631.2	681.6	700	705.1	721.5	651.7	653.5	0.585	0	60.01	11
MD00G1092900	MD00G1092900	0	42.959	31.3953	11	19	4	1	344	37.3	7.42	3130.6	3371.1	3282	2546.3	2585.2	2640	2764	2611.5	2462	2.831	4	60.76	11
MD10G1022200	MD10G1022200	0	42.876	43.9689	8	17	6	1	257	28.5	6.01	1685.8	1636.1	1661.8	2699.4	2738	2756.3	1713.1	1657.9	1696.8	3.642	2	56.39	8
MD15G1140200	MD15G1140200	0	42.872	19.8319	10	16	10	1	595	68.3	5.88	3733	3844	3981.5	4567.1	4632.9	5113.5	3564.9	4167.4	4300.3	1.198	0	53.76	10
MD05G1206300	MD05G1206300	0	42.812	41.7197	8	15	8	1	314	33.3	8.59	2619.1	2826.7	2729.2	2785.7	2828.7	2858.3	2895.2	2767	2675.1	2.311	0	50.46	8
MD07G1238300	MD07G1238300	0	42.787	31.8182	8	12	8	1	352	37.4	8.95	1372.8	1485.9	1487.7	1554.8	1607.4	1657.5	1450.9	1472.7	1365.6	2.162	0	43.18	8
MD05G1304900	MD05G1304900	0	42.761	23.753	8	16	1	1	421	45.8	6.18	3046.7	3260.8	3167.4	3085.7	3135.8	3147.8	3445.4	3266.8	3205.6	1.297	7	51.58	8
MD09G1200900	MD09G1200900	0	42.754	31.4176	8	23	6	1	261	29.4	9.6	3198.9	3320.2	3343.8	3075	3576.6	4736	2908	3446.6	3490.7	3.062	2	70.72	8
MD06G1239500	MD06G1239500	0	42.744	18.7416	13	18	4	1	747	83.8	8.69	1666.8	1452.2	1492.8	1575	1619.3	1495.6	1482.8	1440.7	1774.1	1.089	0	57.07	13
MD15G1030000	MD15G1030000	0	42.716	19.4268	10	14	7	1	628	69.7	7.81	1772.9	1663.5	1656.6	1855.7	1898	1888.3	1699	1681.3	1746.8	0.738	2	51.99	10
MD00G1136500	MD00G1136500	0	42.712	25.5583	8	12	8	1	403	45.5	6.27	1330.9	1456.8	1399.3	1340.2	1450.1	1465.9	1548	1449.8	1348.8	1.371	0	42.69	8
MD08G1007400	MD08G1007400	0	42.706	26.1111	10	17	2	1	360	40.1	6.61	893.5	1140.8	1036.2	1075.8	1050.8	1233.5	973.1	930.6	819.7	2.455	0	50.28	10
MD11G1035400	MD11G1035400	0	42.611	22.0812	9	17	1	1	394	41.4	9.04	3742.1	3994.4	3951.6	3859.8	3874.9	3769.8	3858.6	3711	3615.8	1.712	8	50.97	9
MD06G1034600	MD06G1034600	0	42.608	29.2383	11	13	4	1	407	43.9	8.95	3654.5	4422.1	3891.5	2852.3	3080.7	5633.8	2849.3	3992.1	3744.7	1.202	5	45.5	11
MD09G1200500	MD09G1200500	0	42.583	37.5912	8	21	6	1	274	30.8	9.26	1723.5	1831.4	1910.5	3388.6	3010.1	3321	2014.5	1886.4	1808.3	2.899	0	69.92	8
MD10G1228900	MD10G1228900	0	42.543	40.6091	7	15	7	1	197	21.5	8.85	3228.8	3065.9	3070.3	2970.8	3160.4	2839.6	3129.9	3046	3124.9	9	0	59.04	7
MD02G1123100	MD02G1123100	0	42.461	18.1395	13	14	13	1	860	97.4	6.87	3360.5	3404.3	3411.2	3424.6	3355.5	3364.1	3216.9	3195.8	3086.4	0.563	0	46.43	13
MD12G1238800	MD12G1238800	0	42.435	15.4483	10	14	10	1	725	82.1	5.21	1750.8	1682.3	1688.6	1719.2	1751.1	1666.4	1744.3	1592.8	1664	0.684	0	49.73	10
MD13G1168500	MD13G1168500	0	42.424	21.4679	10	14	3	1	545	60.7	5.49	541.9	536	581.9	593.9	626.3	652.7	551.9	521.6	496.4	1.075	0	45.22	10
MD08G1004700	MD08G1004700	0	42.42	15.0776	9	14	9	1	902	94	5.94	2154	2106.5	2170.5	2276.1	2333.8	2282.7	2342.2	2345.8	2358.8	0.874	0	45.81	9
MD09G1038700	MD09G1038700	0	42.372	16.2791	9	18	2	1	602	68.7	8.13	314.9	329.4	330.1	357.3	353	381.7	344.2	315.7	309.6	1.04	0	58.95	9
MD15G1302500	MD15G1302500	0	42.322	29.0557	11	15	1	1	413	44.7	6.19	14.7	12.4	10.8	9.7	12.7	10.5	8.5	12.3	13.3	2.162	0	48.78	11
MD05G1297100	MD05G1297100	0	42.271	33.5165	6	27	1	1	182	20.8	9.92	1066.2	972.2	1009.7	1019.6	1084.9	930.8	1264	1170.9	1167.8	6.499	0	85.59	6
MD00G1130900	MD00G1130900	0	42.251	20.1799	11	12	7	1	778	85.9	5.44	2111.3	2165	2156.1	2209.2	2346.6	2273.1	2191.4	2096.5	2110.4	0.628	4	44.4	11
MD16G1078400	MD16G1078400	0	42.245	40.5594	12	15	4	1	286	31.4	5.44	3571.7	3640.6	3470.2	3395.5	3479.8	3572.1	3182.6	3074.1	3165.3	1.807	7	48.84	12
MD08G1068200	MD08G1068200	0	42.239	74.359	9	30	6	1	156	17.4	6.23	10279.7	11385.9	11042.7	8339.7	8309.7	8747.8	10675.8	10720.3	9650.4	16.013	3	89.02	9
MD00G1142600	MD00G1142600	0	42.203	30.9045	9	12	4	1	398	43.8	8.21	1271.2	1243.4	1280.2	1391.7	1434.2	1404.2	1261.2	1201.4	1221.7	1.783	5	46.46	9
MD16G1092800	MD16G1092800	0	42.189	25.4499	9	18	8	1	389	41.3	8.76	1907.2	1897	1929.8	1881.3	1869.4	1910	2173.2	2045.1	2074.1	1.202	0	58.95	9
MD02G1256300	MD02G1256300	0	42.188	28.2297	9	17	3	1	418	46.2	6.62	3353.8	3269.3	3214.4	3213.8	3327.3	3226.3	3109.8	3048.1	3298.1	2.29	6	49.8	9
MD12G1224500	MD12G1224500	0	42.187	26.8156	11	13	8	1	537	60.4	7.12	2056.4	2072.1	2102.2	2278.1	2251.8	2303.8	2266	2287.4	2131.6	1.04	3	40.79	11
MD06G1089600	MD06G1089600	0	42.185	25	5	21	2	1	180	19.7	9.67	4563.7	4530.4	4639.5	4646.9	4332	4634.1	5020.3	4857.8	4834.6	4.275	3	65.26	5
MD09G1068800	MD09G1068800	0	42.184	20.2439	7	17	3	1	410	46	5.38	1177	1068.9	1116	1209.1	1192.4	1160.8	1146.2	1111.1	1243	1.11	0	58.67	7
MD02G1003200	MD02G1003200	0	42.181	18.4595	12	20	12	1	753	85.1	5.86	3562.7	3673.3	3691.5	3779.2	3867.6	3925.1	3634.5	3665.4	3495.2	0.447	0	66.38	12
MD11G1296400	MD11G1296400	0	42.18	14.2212	9	14	3	1	886	96.7	6.6	240.4	247.4	243.6	240.9	234.6	266.8	227.9	240.6	197.8	0.525	0	51.41	9
MD00G1129200	MD00G1129200	0	42.17	21.1581	7	13	7	1	449	47.8	8.53	1796.9	1832.5	1806	1685.1	1707	1690.7	1774.8	1699.8	1767.3	1.264	0	53.7	7
MD11G1177100	MD11G1177100	0	42.15	15.3846	10	16	1	1	689	81.6	6.23	160.2	174.8	182.5	172.1	172.3	191.4	182.1	179.8	162.6	0.691	0	48.22	10
MD12G1045400	MD12G1045400	0	42.15	25.8824	10	14	1	1	425	47.8	6.15	433.5	468.4	438.8	456.5	465.9	516.8	377.8	396	349.7	1.412	0	44.62	10
MD09G1112600	MD09G1112600	0	42.107	36.4286	10	14	6	1	420	45	6.4	2097.8	1951.1	2000.1	2155	2250	2136.9	2091.2	2110.6	2130.6	1.913	2	47.93	10
MD09G1187000	MD09G1187000	0	42.074	15.547	7	12	1	1	521	57.1	7.58	217.3	198.2	185.2	191.6	191.7	197.1	249.7	204.8	253.5	1.154	0	46.73	7
MD05G1127100	MD05G1127100	0	42.071	31.0448	10	16	10	1	335	36.5	5.36	3650.4	3923	3850.1	4083.9	4141.4	4392.9	4491	4423.5	4086.5	2.899	0	51.51	10
MD04G1033100	MD04G1033100	0	42.066	43.5407	10	16	1	1	209	23	9.85	4791.6	4192.6	4551	4765.2	4883.4	4722.7	5556.1	5458.3	5874.5	3.642	9	54.38	10
MD09G1199700	MD09G1199700	0	42.055	28.866	8	14	7	1	388	41.9	8.69	1783.6	2386.5	2148.2	2322.6	2286.9	2739.1	2029.7	2402.6	1889.4	2.34	1	51.14	8
MD17G1177400	MD17G1177400	0	42.003	33.244	11	14	2	1	373	40.9	9.35	174.8	164.5	163	148.7	160.9	145.5	141.5	174.9	151	1.154	0	43.83	11
MD11G1078700	MD11G1078700	0	41.932	23.4694	13	16	13	1	588	65.7	5.9	4536.3	4443.3	4275.8	3800.5	3850.4	3864	4078.1	4026.4	4125	0.905	0	55.12	13
MD10G1302200	MD10G1302200	0	41.896	14.0217	12	15	2	1	920	107.4	6.13	3332.7	3457.7	3469.9	3395.7	3383.6	3375.1	3405.3	3237	3211.6	0.455	9	48.6	12
MD10G1069700	MD10G1069700	0	41.895	22.2535	8	15	7	1	355	40.1	7.12	1871.9	1926.3	1975.2	2100.8	2094.4	2049.1	2052.3	1974.7	1964.4	1.207	1	54.99	8
MD15G1215300	MD15G1215300	0	41.88	25.2788	7	13	7	1	269	29	7.33	2478.1	2390.6	2419.6	2570.5	2611.6	2493.8	2616.4	2520	2709.9	3.833	0	42.68	7
MD08G1038600	MD08G1038600	0	41.842	24.4821	12	15	6	1	531	59.6	8.81	1199	1219.9	1199.1	1236.4	1195.1	1239.8	1154	1153.6	1117.2	1.081	0	48.37	12
MD17G1244400	MD17G1244400	0	41.807	31.2849	8	28	4	1	179	20.1	8.87	6761.8	6866.2	6534.5	5224.3	4700.6	4030.5	5815.3	7200.2	6687.5	6.499	4	86.57	8
MD08G1078500	MD08G1078500	0	41.794	14.9166	14	18	6	1	1019	116.1	6.71	3125.7	3714.1	3326.8	3720.7	3403.3	3578.6	3302.1	3291.2	2999.6	0.743	6	41.44	14
MD03G1297000	MD03G1297000	0	41.772	27.2727	11	16	3	1	352	39.6	6.64	4557.8	4744.3	4651.3	4860	4844.6	4975.5	4407	4376.6	4273.5	2.775	7	45.04	11
MD04G1052700	MD04G1052700	0	41.756	28.5246	7	17	2	1	305	33.6	9.19	2130.8	2154.5	2141.9	1984.3	2060.7	2021.4	2116.5	2079.4	2124.6	2.008	4	66.27	7
MD06G1125000	MD06G1125000	0	41.752	43.2773	9	15	9	1	238	26.7	9.25	2565.5	2560.8	2647.8	2517.8	2615.7	2561.3	2833.6	2643.3	2805.1	3.642	0	48.72	9
MD02G1081000	MD02G1081000	0	41.699	34.5725	13	16	12	1	269	29.8	6.64	6291.1	6431.9	6242.3	4370.4	5053.6	4252	4928.3	6677.5	6145.8	3.062	1	52.97	13
MD14G1110700	MD14G1110700	0	41.694	25	5	20	2	1	180	19.8	9.67	452.2	352.3	379.6	388.4	413.5	374.9	409.1	406	512.9	4.275	0	62.39	5
MD11G1092800	MD11G1092800	0	41.674	36.5188	11	21	11	1	293	32.6	8.94	3944.3	3986.6	3970.5	4144.6	4079.9	4033	3992	3809.5	3842.8	1.626	0	70.51	11
MD05G1060400	MD05G1060400	0	41.672	18.6335	8	17	2	1	644	71.4	5.58	32.4	53.6	30.9	57.6	37.2	42	35	29.6	27.8	0.8	0	62.77	8
MD11G1096100	MD11G1096100	0	41.642	12.0722	10	21	1	1	1052	113.3	6.32	673.5	600	644.8	583	638.9	609.6	657	617.9	675.8	0.524	1	56.49	10
MD09G1015600	MD09G1015600	0	41.603	30.2548	7	21	1	1	314	34.3	7.06	494.1	462.2	479.7	471.2	507.8	481.8	477.3	463.7	477.9	3.084	0	76.58	7
MD13G1160900	MD13G1160900	0	41.584	42.7673	7	33	2	1	159	17.4	5.36	473.4	466.8	509.6	455.7	492.9	492.1	403.2	406.9	431.1	9	0	96.37	7
MD11G1247800	MD11G1247800	0	41.579	18.555	13	21	11	1	609	68.6	9.07	6044.5	6076.3	5955.5	6646.8	6246.7	6463.4	6528	6301.7	6205.2	1.043	2	51.33	13
MD10G1068200	MD10G1068200	0	41.538	18.1677	8	17	2	1	644	71.3	5.64	1960.2	1987.7	2015.1	1769.4	1865.6	1780.7	2036.2	1856.5	1971	0.823	6	63.48	8
MD08G1044200	MD08G1044200	0	41.532	13.9053	10	14	1	1	676	69.6	6.74	537.7	524.3	523.4	554.1	558.7	518.9	521.9	510.7	516.8	1.555	0	48.57	10
MD09G1056200	MD09G1056200	0	41.51	16.6031	8	13	1	1	524	59.9	8.53	120.4	137.1	119.8	142.3	140.3	126.4	125.9	111.2	124.7	0.874	0	43.47	8
MD17G1053700	MD17G1053700	0	41.51	16.5399	8	13	1	1	526	60.3	8.7	1868.7	1822.5	1821.1	1851.4	1928.9	1879.1	1863.3	1902.6	1880.4	0.874	7	43.32	8
MD14G1148000	MD14G1148000	0	41.472	18.1159	12	17	12	1	690	78.3	8.57	2750.7	2898.5	2829.8	2742.6	2818.2	2862.1	2962.4	2843.7	2778.4	0.727	0	49.43	12
MD05G1048200	MD05G1048200	0	41.442	25.7831	8	16	8	1	415	44.8	7.17	1155.6	1106.3	1144.1	1029.6	1032	1040.2	1115.6	1103	1102.6	1.783	0	46.5	8
MD07G1123200	MD07G1123200	0	41.408	9.13706	12	17	10	1	1773	197.4	5.71	2155.8	2130.1	2177	2211.5	2229.4	2175.1	2140.5	2115.7	2156.1	0.246	1	46.65	12
MD03G1149800	MD03G1149800	0	41.358	17.193	10	19	2	1	570	62.6	6.43	4352.8	4323.7	4349	3022.7	3719.5	2917.2	3471.9	4349.4	4361.3	1.943	8	48.2	10
MD17G1143000	MD17G1143000	0	41.264	44.2623	11	18	3	1	244	27.4	9.5	4953.7	4660.2	4784.7	5479.1	5606.9	5332.1	5184.1	4914.4	5392.5	1.913	8	51.93	11
MD06G1081500	MD06G1081500	0	41.195	33.7278	6	27	1	1	169	19.1	5.39	709.8	800.8	753	884.4	880.8	929.6	855.2	830.7	812.2	7.377	0	85.87	6
MD12G1054100	MD12G1054100	0	41.192	14.2105	10	13	10	1	760	84.3	6.34	2283.2	2434	2351.4	2318.6	2315.8	2385.6	2275.1	2147.6	2116.2	0.653	0	41.34	10
MD08G1104100	MD08G1104100	0	41.183	32.3718	9	21	9	1	312	34.8	6.81	5524.7	5424.7	5587.4	5857.1	5385.2	5660.3	5825.4	5670.2	5943.8	3.467	0	74.7	9
MD15G1098200	MD15G1098200	0	41.172	15.2019	9	12	2	1	842	93.1	5.67	985.1	1056.1	992.4	1057.3	1067.2	1077.3	1086.1	1086.3	984	0.597	6	43.15	9
MD17G1272100	MD17G1272100	0	41.057	39.0698	7	12	7	1	215	24.5	5.94	2779.5	2985	2882.9	2323.4	2305	2245.7	2741.8	2614.8	2576.6	2.981	0	46.36	7
MD04G1180800	MD04G1180800	0	41.057	24.4131	8	12	3	1	426	47.2	7.61	212.4	212.2	202.8	181.9	192.4	182.5	219.4	222.1	206.8	1.438	0	40.26	8
MD15G1108300	MD15G1108300	0	41.025	20.5797	7	12	7	1	345	38.6	9.29	1666.1	1705.8	1779.7	2113.9	2112.6	2116.7	1973.5	1886.2	1795.9	1.106	0	46.13	7
MD08G1203000	MD08G1203000	0	41.024	5.91885	11	13	7	1	2095	230.2	5.01	1905.5	1902.1	1933.6	2177.1	2187.1	2143.5	2082	1938.3	1984.4	0.255	4	41.13	11
MD00G1125600	MD00G1125600	0	40.975	22.2816	12	17	3	1	561	59.5	6.13	3866.8	4031.8	4034.1	3778.3	3763.8	3895.5	3798.1	3680.1	3571.8	0.945	8	57.52	12
MD09G1022200	MD09G1022200	0	40.96	24.3455	8	23	7	1	382	42.2	7.02	2810.8	2729.4	2784.5	3266.4	3292.3	3182.1	3116.8	2896.2	3034.3	2.511	1	80.24	8
MD09G1141100	MD09G1141100	0	40.938	25.69	10	20	5	1	471	52	5.71	2648.9	2748	2801.8	2920.4	3003.5	3053	2521.9	2475	2421.9	1.371	5	61.42	10
MD03G1023400	MD03G1023400	0	40.922	11.4451	9	19	4	1	865	96.6	5.8	3675.6	3765.3	3751.8	3856.2	4133.3	3950.2	3475.7	3374.4	3474	0.741	5	54.64	9
MD06G1199600	MD06G1199600	0	40.906	18.4982	9	12	9	1	546	60.6	8.47	1707.2	1672.6	1713.4	1766	1738.3	1749.6	1804.7	1764.3	1832.9	0.995	0	38.71	9
MD04G1153800	MD04G1153800	0	40.888	36.3372	10	13	2	1	344	37.9	9.29	2496	2740.3	2675	2435	2396.7	2469	2663.5	2557.8	2493.2	1.202	7	40.15	10
MD07G1310300	MD07G1310300	0	40.884	24.9231	9	13	9	1	325	36.3	7.69	2343.8	2469.8	2337.6	2455.2	2415.3	2466.7	2454.6	2442.8	2353	1.894	0	42.02	9
MD00G1112500	MD00G1112500	0	40.883	22.7692	6	11	6	1	325	35.3	8.25	1179.6	1227.7	1165.6	1032.1	1050.8	990.5	890.9	925.3	917.7	1.848	0	46.79	6
MD11G1306100	MD11G1306100	0	40.87	39.267	8	29	3	1	191	20.8	4.53	2415.4	2955.8	2744.6	2813.5	2802.3	3003.7	2744.2	2616.7	2308.4	4.817	0	69.87	8
MD09G1033700	MD09G1033700	0	40.856	26.1981	7	24	3	1	313	33.8	8.18	2088.8	2258	2142.6	1682.8	1725.9	1771.8	2046.7	1935.8	1876.2	3.467	0	79.69	7
MD14G1084400	MD14G1084400	0	40.822	37.0909	8	13	5	1	275	28.8	8.85	2064.4	2024.3	2027.5	2083.7	2086.6	2103.2	2128.1	2076.7	2120.7	2.728	2	44.18	8
MD09G1129300	MD09G1129300	0	40.796	29.4416	12	21	2	1	394	43.5	6.47	368	350.1	336.2	413.2	373.1	320.9	358.4	344.5	394.7	1.336	0	61.35	12
MD11G1063800	MD11G1063800	0	40.768	5.89701	6	16	0	1	1204	136.2	7.01										0.322	0	55.42	6
MD01G1210600	MD01G1210600	0	40.764	25.4737	9	20	7	1	475	51.8	5.82	2394.5	2814	2780.7	2891.7	2936.1	3264.1	2666.2	2645.8	2403.5	2.162	2	64.33	9
MD16G1091000	MD16G1091000	0	40.756	23.5821	7	15	2	1	335	36.4	4.92	3521	3702	3468.1	1845	1915.7	1833.9	1942.6	3648.8	2624.1	2.162	5	58.98	7
MD00G1051500	MD00G1051500	0	40.752	56.5789	7	27	2	1	152	15.1	5.87	595.1	631.9	612.7	540.2	545.5	549.5	576	572.9	503.5	41.17	1	98.3	7
MD11G1253400	MD11G1253400	0	40.75	14.0873	8	16	1	1	504	55.5	5.27	195.9	165	175.1	183.1	211.3	178.4	183.3	190	221.9	1.477	0	54.67	8
MD08G1222500	MD08G1222500	0	40.728	10.8495	13	17	1	1	1189	131.6	8.5	118.5	112	105.8	111.6	126.8	127.6	108.9	116.7	122.1	0.461	0	48.78	13
MD03G1093500	MD03G1093500	0	40.723	55.4795	6	18	5	1	146	15.5	8.66	3127.3	3888.8	3677.6	3806.2	3763.1	4257	4284.8	4043.7	3814.4	20.544	0	64.93	6
MD16G1221800	MD16G1221800	0	40.714	37.7049	8	11	8	1	305	32.8	9.2	1273.4	1328.2	1280.6	1155.3	1210.4	1230	1193.6	1143.5	1125.1	2.008	0	36.59	8
MD00G1032700	MD00G1032700	0	40.702	49.1892	9	14	1	1	185	20.7	5.3	2295.8	2321.7	2353.6	2314.9	2260.7	2189.1	2372.7	2319.1	2452	5.661	8	43.54	9
MD03G1168700	MD03G1168700	0	40.66	19.9501	8	15	1	1	401	44.1	7.75	27.8	23.6	28.7	25.6	28.6	29.8	26.5	22.4	28.2	2.02	0	48.28	8
MD09G1219300	MD09G1219300	0	40.654	19.6388	8	13	2	1	443	47.4	9.03	368	398.8	374.9	359	342	340	352.6	397.4	283.8	1.154	0	46.42	8
MD03G1116100	MD03G1116100	0	40.624	29.4118	9	14	9	1	408	44.5	7.06	2023.4	2115.1	2041.3	2132.9	2144	2197.5	2273.9	2103.3	2022.9	1.593	0	53.36	9
MD08G1240800	MD08G1240800	0	40.609	17.7551	9	14	9	1	490	54.3	5.78	3601.6	3797.7	3621.2	3740.6	3744.7	3839.1	3900.8	3846.1	3765.2	1.626	0	47.55	9
MD00G1098400	MD00G1098400	0	40.576	25.8258	6	10	6	1	333	36.2	7.77	1018.1	967	951.6	924.4	978.3	937.5	992.1	979.2	992.7	1.61	0	46.81	6
MD13G1231200	MD13G1231200	0	40.546	28.5285	9	16	1	1	333	36.9	6.57	384.3	352.8	370.4	383.5	392.4	360.2	338	317.9	389.2	2.162	0	56.34	9
MD11G1241700	MD11G1241700	0	40.45	24.0506	11	23	8	1	395	42.9	8.9	5031.6	5298.1	5343.5	5878.2	5077.8	6196	5289.6	6184.9	5906.6	2.162	3	63.44	11
MD00G1064400	MD00G1064400	0	40.449	29.7101	10	24	8	1	276	29.7	8.91	6224.5	5917.1	5276.5	3660.1	3832.4	3527.3	3778.4	5387.6	4112.9	3.962	0	62.12	10
MD02G1043300	MD02G1043300	0	40.448	13.8122	10	19	3	1	724	78.4	9	807	872.9	874.9	894.2	883.2	869.1	896.8	848	804.7	0.919	0	61.04	10
MD13G1078800	MD13G1078800	0	40.418	33.9161	10	14	2	1	286	31.4	5.94	2698.1	2657.6	2763.5	420.8	881.1	475.4	758.3	2443.2	848.6	1.913	1	45.75	10
MD03G1201700	MD03G1201700	0	40.413	12.633	10	13	1	1	752	83.8	6.19	360.7	380.6	375.4	409.3	405.5	457.5	421.1	455	435.4	0.624	0	46.93	10
MD05G1324400	MD05G1324400	0	40.346	12.3913	11	14	1	1	920	107.1	6.19										0.422	0	47.24	11
MD09G1293300	MD09G1293300	0	40.328	42.9487	8	68	2	1	156	17.7	9.74	16781.1	16981	17158.7	18228.6	18878.7	20458.2	16519.7	17260.8	17148.8	9	6	188.3	8
MD10G1237200	MD10G1237200	0	40.253	51.5	8	17	7	1	200	21.8	7.14	2361.3	2443.7	2376	2501.4	2530.8	2519.1	2335.7	2240.7	2228	4.412	1	62.79	8
MD12G1112200	MD12G1112200	0	40.244	13.9205	9	15	1	1	704	77.4	7.64	15.3	18.6	16.3	17.9	17.9	25.7	15.3	21.7	15.1	1.113	0	45.65	9
MD05G1067800	MD05G1067800	0	40.233	50.4854	9	19	2	1	206	23.1	5.08	639.5	701.9	664.3	716.9	694.6	693.4	672.3	598.7	590.3	2.981	0	66.69	9
MD14G1236900	MD14G1236900	0	40.217	15.0442	7	27	1	1	339	36.9	6.89	1726.9	1712.2	1608.6	302.8	1065.1	273.3	833	1933.8	1988	3.329	0	84.25	7
MD09G1020400	MD09G1020400	0	40.209	27.0903	7	17	3	1	299	33	4.78	1122.8	1171.1	1153.9	1112.8	1113.3	1132.7	1118.1	1093.1	1040.1	2.728	0	54.31	7
MD05G1094500	MD05G1094500	0	40.201	14.3223	8	15	6	1	391	44.2	5.57	1142.8	1097.3	1099.4	1171.5	1185.9	1194.2	1275	1227.8	1195.4	2.981	0	45.4	8
MD03G1139500	MD03G1139500	0	40.199	15.2113	9	11	9	1	710	79.9	5.55	1222.5	1283.2	1283.3	1321.8	1290.9	1328.1	1335.8	1243.9	1215.4	0.536	0	37.77	9
MD11G1180900	MD11G1180900	0	40.194	16.1333	10	11	5	1	750	84.8	7.44	2887.1	2922.4	2919.7	2883.5	2841.6	2847.2	2885	2966.6	2717.3	0.572	5	39.8	10
MD06G1228800	MD06G1228800	0	40.181	24.186	9	13	5	1	430	48	6.32	3723.8	3776.9	3732.6	3644.5	3798.2	3717	3911.9	3727.6	3991.7	1.11	4	48.56	9
MD16G1159100	MD16G1159100	0	40.168	16.9072	6	16	1	1	485	52.8	4.79	138.4	126.9	114.9	112.3	115.4	123.5	133.6	131.8	123.7	1.471	0	63.07	6
MD09G1137300	MD09G1137300	0	40.133	15.5756	12	15	4	1	886	98.6	5.4	1998.1	2172.9	2142.3	2934.9	2920	2945.9	2152.5	2065.7	1942.4	0.507	7	38.11	12
MD01G1236800	MD01G1236800	0	40.122	30.5556	12	25	1	1	396	43.8	4.79	4685.4	4652.3	4634.6	4586.3	4667.1	4507.7	4458	4398.5	4573.7	1.929	10	75.36	12
MD16G1119000	MD16G1119000	0	40.116	35.7447	6	18	5	1	235	25.6	9.19	1317.3	1439.3	1430.1	1399.6	1437.4	1484	1346.1	1260.1	1193.5	2.008	0	72.83	6
MD17G1031800	MD17G1031800	0	40.111	18.5736	10	16	1	1	673	73	9.51	76.8	64	79.3	75.6	81.7	89.9	73.9	81.2	72.6	0.707	0	56.63	10
MD02G1316400	MD02G1316400	0	40.106	8.96159	13	15	2	1	1406	153.6	6.3	148.6	184.7	185.5	180.2	181.6	205	183.1	177.9	153.4	0.423	0	40.17	13
MD03G1085700	MD03G1085700	0	40.069	26.1364	7	21	5	1	264	28.3	6.33	5374.6	5117	5085.4	5871.6	4339.3	3614.6	4285	5362.6	5838.8	6.356	2	63.27	7
MD16G1101500	MD16G1101500	0	40.065	31.4815	9	13	9	1	324	35.6	5.99	2156.2	2077.8	2116	2360.4	2461.7	2337.8	2227	2087.4	2266.2	2.02	0	42.31	9
MD08G1124600	MD08G1124600	0	40.06	33.1933	7	11	5	1	238	25.5	5.11	1997.2	1762.3	1778.9	1827.5	1895.6	1719.1	1946	1845.4	2125.1	3.084	0	37.88	7
MD10G1043200	MD10G1043200	0	40.057	42.4603	11	18	2	1	252	27.2	8.28	2019.8	2085.3	2039.3	1951.6	1980.1	1964.9	2308.4	2292.9	2328.3	3.467	5	53.21	11
MD04G1226500	MD04G1226500	0	40.057	25	5	28	5	1	152	17.2	10.43	5297.8	5571.4	5532.2	5732.2	5973.4	6047.7	6400.5	6357.4	6233.7	11.328	0	99.16	5
MD05G1042700	MD05G1042700	0	40.024	17.7606	9	21	5	1	518	57.8	8.06	1534.7	1643.3	1617	1499.6	1545.5	1579.2	1730.4	1603.1	1597	1.006	0	57.95	9
MD13G1107000	MD13G1107000	0	40.02	32.7103	10	15	10	1	321	36	9.57	3563.9	3938	3822.3	4006.6	4004.4	4211.2	4080.5	3996	3858.8	2.03	0	44.02	10
MD01G1065300	MD01G1065300	0	40.019	38.3178	7	14	7	1	214	24.6	5.08	2249.1	2509.4	2410.7	2494.1	2447.3	2644.7	2350.8	2283.2	2233	3.642	0	44.58	7
MD12G1086800	MD12G1086800	0	40.002	37.8472	9	16	1	1	288	32.9	6.01	481.8	477	486.3	507.9	516.1	482	451.7	409.2	445.2	1.683	0	52.92	9
MD09G1205500	MD09G1205500	0	39.994	25.9701	8	15	1	1	335	36.6	6.7	161.7	179.7	210.1	213.3	200.6	170.6	193.5	181.5	179.2	2.325	0	54.31	8
MD13G1187300	MD13G1187300	0	39.981	52.4138	9	28	1	1	145	16.5	10.11	652.2	658.5	687.5	792.2	869.3	850	976.9	863.8	857.7	12.895	0	75.25	9
MD14G1001100	MD14G1001100	0	39.972	28.1346	10	14	7	1	327	37.1	6.98	4325.1	4823.9	4738.1	4974.2	4989.5	5202.3	4987.5	4961.7	4946	2.728	3	48.53	10
MD11G1016200	MD11G1016200	0	39.946	5.00766	8	11	1	1	1957	225.8	9.07	31.5	29.8	34.3	39.4	30.8	23.7	25.9	28.8	31.5	0.181	0	38.37	8
MD06G1026500	MD06G1026500	0	39.924	44.4934	10	15	6	1	227	25.5	4.97	5197.2	3653.3	5329.4	3742.9	3763.5	3861.8	3596.6	3638.8	4001.2	3.806	3	40.79	10
MD15G1387400	MD15G1387400	0	39.924	31.3808	10	16	8	1	239	26.2	9.11	4106.1	4244.5	4170.2	4154	4245.3	4291.1	4324.8	4133.5	4052.6	2.675	2	50.07	10
MD10G1091200	MD10G1091200	0	39.919	25.0674	6	12	6	1	371	40.7	5.43	1197.4	1225.1	1198.2	1373.2	1407.6	1429.9	1311.1	1256.4	1321	2.548	0	50.53	6
MD00G1163000	MD00G1163000	0	39.898	39.9061	8	13	4	1	213	23.6	6.65	1149.8	1067	1129.6	1183.5	1176.9	1164.5	1241	1154.9	1196.3	3.642	0	38.42	8
MD15G1428400	MD15G1428400	0	39.887	19.8718	10	13	10	1	624	66.7	7.55	1383.3	1470.9	1477.1	1385.2	1454.9	1571.6	1486.8	1466.6	1302.3	0.734	0	44.38	10
MD06G1028700	MD06G1028700	0	39.882	18.3612	10	13	5	1	659	71.4	6.81	3819.8	3770.6	3677.1	3454.5	3428	3389.3	3494.4	3426.6	3396.5	1.04	4	41.18	10
MD13G1124500	MD13G1124500	0	39.845	26.9091	7	18	7	1	275	30.1	7.34	3334.9	3451.5	3548.8	3645.6	3518.4	3751	3563.8	5698.4	3138.2	2.34	0	65.41	7
MD06G1172000	MD06G1172000	0	39.802	22.4691	8	16	4	1	405	42.8	6.44	2073.7	1965.1	1978.4	2106.1	2112.5	2089.7	2177.1	2137.3	2314.1	1.471	4	52.86	8
MD12G1136700	MD12G1136700	0	39.793	20	7	14	3	1	365	39	6.18	1402.7	1471.3	1426.7	1503	1599.7	1556.4	1616.7	1539.7	1581.5	1.395	0	44.42	7
MD01G1052800	MD01G1052800	0	39.779	28.6195	9	14	6	1	297	32.2	5.85	2591.8	2620.8	2583.7	2437.2	2431.2	2415.5	2011.1	2311.4	1998.6	2.162	2	45.64	9
MD10G1329100	MD10G1329100	0	39.764	53.9062	10	20	10	1	256	26.8	8.88	7105.6	6628.6	6537.8	5131.1	4547.1	7417.7	4422	6565.5	7268.8	4.275	0	67.09	10
MD07G1309400	MD07G1309400	0	39.764	30.5556	12	25	1	1	396	43.9	4.79	209.2	202.5	190.1	225.3	213.8	193.9	177.1	161.9	190.4	1.929	0	75.43	12
MD13G1244100	MD13G1244100	0	39.755	15.0803	12	14	12	1	809	89.8	5.08	3210.8	2950.8	3095.7	3064.2	3119.7	2839	3146.6	2933.8	3229.6	1.015	0	42.15	12
MD17G1224900	MD17G1224900	0	39.731	26.0771	9	20	8	1	441	48.5	6.86	1931.5	1870.7	1913	1943.7	1926.8	2006.3	1580.1	1555.1	1527.7	1.512	1	68.86	9
MD11G1121400	MD11G1121400	0	39.713	47.4419	7	23	4	1	215	23.4	5.2	882.9	931.7	873.4	820.3	847.8	853.7	922.2	913.7	947	4.412	0	73.11	7
MD09G1177800	MD09G1177800	0	39.688	26.8222	10	15	6	1	343	37.5	8.09	3086.6	2868.5	3012.7	3240.2	3251.3	3133.1	3072.1	2994	3156.2	1.712	3	45.19	10
MD13G1114000	MD13G1114000	0	39.683	13.4783	12	14	11	1	920	103.3	7.43	2615.9	2564.8	2540.7	2601.7	2606.1	2549.3	2491.5	2436.9	2544.4	0.534	0	41.34	12
MD16G1231500	MD16G1231500	0	39.682	18.5639	8	16	8	1	571	63	6.83	2638.7	2674.1	2634.4	2506	2644.4	2561.6	2359.3	2311.8	2272.1	0.855	0	56.91	8
MD06G1207500	MD06G1207500	0	39.647	25.3886	10	16	2	1	386	43	5.48	4545.5	4860.4	4761.1	5072.7	5123.5	5331.7	5027.1	4785.2	4572	1.807	8	53.15	10
MD17G1185700	MD17G1185700	0	39.644	20	8	15	1	1	435	47.3	6.4	3452.6	3360.5	3468.7	3665.4	3736.6	3590.6	3653.3	3414.3	3516.2	1.593	7	54.13	8
MD17G1123800	MD17G1123800	0	39.64	29.6029	7	13	2	1	277	29.9	8.22	416.6	384.2	419.4	412.2	425.1	415.3	444.5	403.6	431.9	4.623	0	49.43	7
MD02G1210500	MD02G1210500	0	39.611	35.4167	8	15	8	1	240	26.5	8.63	2864.8	2689.8	2722.5	2779.8	2846.5	2686.7	2893.7	2614.1	2867.6	2.162	0	56.39	8
MD14G1232400	MD14G1232400	0	39.609	30.9589	10	13	9	1	365	40.4	5.64	3480.9	4100.8	3691.8	3648.5	2896.5	4150.1	2835.8	3348.7	2919.6	2.325	1	36.12	10
MD05G1329100	MD05G1329100	0	39.604	30.742	7	12	6	1	283	31.5	6.44	2295.1	2392.3	2362.3	2457.2	2436.7	2405.3	2363	2285.6	2255.2	2.325	0	36.35	7
MD14G1010800	MD14G1010800	0	39.561	37.1841	8	16	4	1	277	31	8.31	3729.8	3734.2	3771.9	4013.5	3953.9	4106.6	3848.6	3760.1	3763.7	3.642	4	54.68	8
MD04G1245100	MD04G1245100	0	39.559	37.5862	9	15	1	1	290	33.1	6.19	4609.7	4560.9	4498.9	4814.8	3771.1	4503	3757.5	4029.8	4089.2	1.593	8	49.8	9
MD05G1084000	MD05G1084000	0	39.512	52.4138	9	29	1	1	145	16.5	10.2	5973.3	6009.3	6244.6	6977.3	7104.4	7126.2	7280.8	7252.6	7293.5	12.895	8	78.13	9
MD13G1185500	MD13G1185500	0	39.437	27.7778	11	14	7	1	450	49.4	5.34	2444.7	2556	2525.5	2650.9	2746.6	2819.4	2882.7	2824.2	2713.8	1.198	4	33.68	11
MD12G1228800	MD12G1228800	0	39.433	16.5414	9	12	3	1	532	57.4	7.28	221	247.2	230.1	220.3	207.2	229.7	244.3	219.8	194.6	0.778	0	40.97	9
MD04G1205000	MD04G1205000	0	39.355	16.2019	12	13	12	1	753	83.7	7.3	2431.3	2371.6	2419.2	2442.6	2443	2347.9	2410.8	2300.5	2516.9	0.668	0	41	12
MD10G1095300	MD10G1095300	0	39.349	8.18933	9	11	3	1	1331	145	6	1018.5	995.4	968.8	1144.8	1051.1	1085.9	1031.7	1035.5	966.8	0.317	5	36.81	9
MD15G1095200	MD15G1095200	0	39.343	29.8578	5	19	5	1	211	23.3	5.11	1996.3	1923.4	1993.2	2698.7	2672.8	2603	1912.2	1803.6	1878.4	3.87	0	73.24	5
MD11G1244900	MD11G1244900	0	39.34	26.8421	6	16	3	1	190	20.1	9.29	4550.2	4361.1	4474.3	4441.1	4472.2	4272.8	4621.1	4358.6	4661.7	7.377	4	49.99	6
MD01G1043100	MD01G1043100	0	39.31	27.0718	9	13	8	1	362	38.9	7.11	2478.1	2508.6	2565.8	2912.1	2925.8	2951.9	2830.6	2700.5	2867	1.754	0	46.24	9
MD05G1101000	MD05G1101000	0	39.274	39.6739	6	13	5	1	184	20.8	7.77	1689	1956.6	1883.5	1608.9	1660.1	1745.6	1777.7	1711.7	1688.3	3.642	0	43.09	6
MD10G1187800	MD10G1187800	0	39.239	12.4224	10	12	10	1	966	109.3	8.57	2087.1	1999.2	2054.9	1983.2	2015.9	2034.3	1992.9	2029.1	2007.7	0.325	0	38.88	10
MD03G1237100	MD03G1237100	0	39.19	42.5926	9	17	4	1	216	24.1	5.9	1124.5	1347.3	1223.1	1426.2	1288.4	1427	1220	1145.3	1039.7	3.467	0	51.41	9
MD07G1118600	MD07G1118600	0	39.184	34.3434	10	13	6	1	396	43.7	7.11	2819.8	3024.6	3051	2990.6	2905.5	3123.9	3172.9	3086	2869.4	1.326	4	44.51	10
MD04G1130200	MD04G1130200	0	39.078	22.7074	9	11	5	1	458	52.3	5.12	1320.8	1431.2	1305.2	1572.9	1404.8	1354.2	1285.1	1251.8	1346	1.062	3	33.44	9
MD09G1235900	MD09G1235900	0	39.074	32.7869	6	24	1	1	183	20.9	9.86	8803.1	8623.7	8667.7	8773.6	8056.9	7244.6	8956.3	9332.4	9424.8	5.494	6	78.12	6
MD03G1161800	MD03G1161800	0	39.071	15.0316	10	17	6	1	632	68.5	8.85	3957.6	3825.1	4017	4727.5	4735.4	4788	4586.8	4394.6	4533.2	1.11	4	58.69	10
MD16G1200200	MD16G1200200	0	39.066	35.6	10	16	2	1	250	26.9	6.13	3424.1	3539.8	3508.1	3706.5	3795.4	3771.2	3789.4	3525.9	3755.7	4.012	8	41.85	10
MD10G1091100	MD10G1091100	0	39.031	27.6667	8	17	8	1	300	33.4	5.76	2434.7	2527.1	2531.7	3145.3	3328.9	3279.3	3150	3016.9	3083.9	2.793	0	61.69	8
MD04G1245300	MD04G1245300	0	39.029	23.6052	10	19	7	1	466	53.5	5.64	2649.4	2674	2775.1	2851.4	2938.9	2867.8	2973.1	2865.2	2860.4	1.11	3	60.77	10
MD04G1164500	MD04G1164500	0	39.027	22.1374	6	22	2	1	262	29.3	5.8	467.8	474.8	455	313.5	338.8	337.8	476.5	479.9	471.4	3.16	0	73.4	6
MD05G1082300	MD05G1082300	0	39.002	16.4623	8	14	8	1	571	61.8	8.57	2366.9	2465.8	2469.7	2335.2	2385.1	2368.2	2590.1	2475.7	2501.2	0.901	0	46.1	8
MD07G1082200	MD07G1082200	0	39	37.5969	9	13	2	1	258	27.9	10.42	2269.8	2283.7	2247.8	2168.1	2292.6	2246.8	2645.7	2515	2649	2.511	7	37.08	9
MD03G1114300	MD03G1114300	0	38.997	10.095	8	14	2	1	842	91.6	6.76	55.8	49.8	61.3	69.2	67.4	60.8	58.3	54.3	58.1	0.8	0	49.76	8
MD05G1281300	MD05G1281300	0	38.989	16.7364	7	14	2	1	478	52.4	7.8	515.5	516.4	514.4	551.7	547.3	556.6	549.5	563.9	542.7	1.202	0	47.28	7
MD05G1010800	MD05G1010800	0	38.946	38.2075	8	14	3	1	212	23.6	5.36	1388	1360.4	1366.5	1506.1	1468.9	1462.2	1428.7	1392.2	1433.9	3.642	3	46.12	8
MD02G1230100	MD02G1230100	0	38.935	16.4258	9	12	1	1	761	84.3	6.29	54.3	42.6	44.2	45	48.5	46.1	43.3	39.2	49.2	0.758	0	40.09	9
MD14G1218000	MD14G1218000	0	38.88	25.6477	10	16	2	1	386	43	5.31	394.9	364.2	409.6	389.2	387.7	372.7	383.5	390.1	371.4	1.807	0	52.55	10
MD10G1088500	MD10G1088500	0	38.871	24.7475	9	13	9	1	396	43.5	7.5	1757.7	1754.8	1718.8	1662.6	1662	1685.6	1765.7	1569.8	1657.9	1.371	0	43.52	9
MD07G1189000	MD07G1189000	0	38.85	11.2335	9	15	1	1	908	99.9	5.25	65.5	63.6	69.1	62.7	73.2	66	62.1	60.2	57.8	0.624	0	50.82	9
MD11G1052900	MD11G1052900	0	38.844	16.8651	8	14	2	1	504	57.7	9.06	3658.2	3699.2	3729	4393	3416.3	4467.6	2698	3187.3	2899.9	1.113	6	46.31	8
MD16G1191400	MD16G1191400	0	38.843	42.2535	7	15	3	1	213	23.7	9.6	3188.5	3044.9	2941.1	3599.1	1901.6	2513.3	1609.2	2894.1	3065.3	2.34	4	54.63	7
MD16G1253700	MD16G1253700	0	38.828	10.8333	10	14	2	1	960	107.3	6.67	951.3	1032	963.6	1076.6	1014.7	1024.5	949	914	947.7	0.416	0	39.31	10
MD07G1005500	MD07G1005500	0	38.82	8.04911	13	15	2	1	1466	160.1	6.51	4539.2	4459.7	4363.2	4640.6	4649.1	4628.3	4799.3	4681.9	4874.5	0.408	10	37.96	13
MD10G1180800	MD10G1180800	0	38.754	49.2537	9	24	2	1	134	15.5	10.37	1132.4	1010.7	1127.3	1186.3	1224.8	1101.9	1247.8	1133.1	1312.4	5.813	0	71.85	9
MD06G1029300	MD06G1029300	0	38.747	20.2422	9	12	6	1	578	63.7	8.59	1881.8	1848.4	1858.1	1778.1	1856.1	1873	1814.8	1724.8	1728.3	0.756	3	43.58	9
MD02G1126400	MD02G1126400	0	38.695	14.0506	11	15	1	1	790	89.2	5.59	46.2	40.8	39.7	36.8	41.8	37.7	42.9	36.2	33.8	0.553	0	43.89	11
MD17G1020300	MD17G1020300	0	38.624	49.6454	9	19	7	1	141	16.4	8.12	4732.1	3900.8	4103.2	2178.7	2380.8	2101.4	5167.8	5145.1	5927.6	10.938	0	53.03	9
MD17G1003000	MD17G1003000	0	38.607	46.2451	10	17	1	1	253	27.3	8.72	214.7	186	175.8	174.4	174.7	163.5	189.4	203.4	261.6	2.728	0	50.77	10
MD15G1415900	MD15G1415900	0	38.594	10.6812	13	17	1	1	1189	131.9	8.41	4065.9	4309.3	4289.2	4557.3	4631.9	4716.7	4412.7	4115.8	4127.3	0.455	12	46.37	13
MD15G1187300	MD15G1187300	0	38.582	18.4116	8	11	4	1	554	60.7	8.35	2582.4	2499.1	2495.5	2798.7	2704.2	2729.8	1906	1819.2	1836.8	0.695	4	39.02	8
MD08G1118900	MD08G1118900	0	38.548	13.1127	8	11	1	1	816	90.9	5.77	518.7	415.3	439.7	471.9	498.3	419	473.3	428	550.1	0.559	0	39.75	8
MD17G1190300	MD17G1190300	0	38.494	15.7724	10	13	4	1	615	66.9	6.87	3549.1	3394.6	3484.3	3368.7	3432.8	3355.9	3319.3	3249.4	3432.8	0.914	6	42.62	10
MD09G1081400	MD09G1081400	0	38.468	16.6667	10	13	5	1	732	81.2	6.9	814	807.7	813.2	805.3	782.1	839.4	772.4	777.8	761.7	1.069	0	42.51	10
MD10G1002600	MD10G1002600	0	38.445	19.3126	10	14	10	1	611	67.1	7.11	2013.3	2049.3	2104.8	2121	2171.2	2128.9	2223	2098.5	2100	0.874	0	42.57	10
MD11G1210600	MD11G1210600	0	38.438	30.622	5	25	1	1	209	22.8	4.48	2893.9	3055.2	3218.4	3689.2	3587.3	3601.4	3505.6	3547.3	3372	4.878	4	98.08	5
MD11G1022800	MD11G1022800	0	38.425	28.8515	9	13	9	1	357	38.9	6.11	3238.1	3293.1	3239.8	3537.1	3599.3	3599.2	3614.1	3480.1	3586.7	1.754	0	45.49	9
MD12G1080600	MD12G1080600	0	38.415	13.7891	10	13	10	1	863	96	7.56	1713.9	1653.3	1679.3	1773	1833.8	1732.8	1685.1	1608.2	1667.9	0.468	0	42.51	10
MD12G1238600	MD12G1238600	0	38.413	33.2143	8	14	1	1	280	30	6.27	893.9	1001.5	931.4	1011.3	960.7	1011.1	954.4	938.6	889.9	2.481	0	43.24	8
MD05G1210100	MD05G1210100	0	38.403	30.5936	8	19	1	1	219	25.5	5.72	449	523	476.4	422.1	465.4	537	397.6	388.3	343.6	3.833	0	58.54	8
MD15G1083500	MD15G1083500	0	38.398	32.0334	11	15	11	1	359	42.3	6.38	3441.8	3529.2	3504.7	3264.7	3406	3375.5	3144.5	3117.1	3093.6	1.512	0	44.68	11
MD10G1081900	MD10G1081900	0	38.392	17.4231	10	12	10	1	683	79	5.77	1209.8	1200.2	1203.3	1275.6	1314.7	1303.1	1207.5	1175.1	1208.7	0.53	0	37.47	10
MD07G1267300	MD07G1267300	0	38.392	20.3704	4	17	2	1	216	23.4	4.53	1495	1619	1676	1544	1596.7	1582.5	1656	1588.6	1497	4.412	0	60.8	4
MD03G1194100	MD03G1194100	0	38.366	30.9179	5	25	1	1	207	22.5	4.54	577.5	646.3	620.1	731.9	746.2	810.2	761.2	750.3	682.7	5.813	0	98.11	5
MD07G1186500	MD07G1186500	0	38.333	18.7408	13	13	8	1	683	76.9	5.29	4466.8	4783.7	4485.9	4788.8	3537	4831	3514.8	4380.7	4134.8	0.633	4	41.8	13
MD09G1149400	MD09G1149400	0	38.328	39.0558	9	18	2	1	233	27.4	10.39	3800	3913.4	3865.1	5726.6	5627.8	5655.3	5840.3	5715.1	6109	2.675	7	61.38	9
MD09G1053100	MD09G1053100	0	38.327	19.4676	11	12	2	1	601	63.9	6.86	501.4	475.8	508.5	536	550.3	535.1	514.1	479.7	498.7	0.758	0	35.14	11
MD13G1118800	MD13G1118800	0	38.28	34.6154	6	19	5	1	234	25.4	8.57	1709.9	1877.8	1784.7	1961.6	2016.5	2212.6	1719.7	1704.2	1560.2	1.61	1	71.29	6
MD03G1240500	MD03G1240500	0	38.276	20.045	9	13	2	1	444	45.6	7.31	2645.8	2819.1	2847.1	2710.3	2694.9	2718.1	2736.9	2707	2485.5	1.783	6	42.41	9
MD14G1018800	MD14G1018800	0	38.249	38.2609	6	20	4	1	115	11.5	4.49	6616	5006.5	6422.8	5079.9	5017	5088	4734.2	6539	6193.1	22.714	2	63.02	6
MD17G1229500	MD17G1229500	0	38.248	26.8966	7	12	7	1	290	31	5.39	2521.3	2739.6	2669	2854.7	2964.4	2965.3	3202.3	3153.9	3031.5	2.548	0	42.22	7
MD15G1219600	MD15G1219600	0	38.243	26.9634	9	16	5	1	382	40.5	5.8	2671.4	2862	2839.3	3090.8	3126.4	3384.6	3044.1	2976.3	2727.8	1.873	4	45.34	9
MD16G1239900	MD16G1239900	0	38.237	15.9696	5	32	3	1	263	29.5	8.66	1413.2	1308.1	1310.9	1295.1	1276.4	1166.1	1187.4	1067.9	1239	2.325	0	115.79	5
MD11G1076800	MD11G1076800	0	38.187	12.7329	9	14	1	1	966	107.2	6.19	124.7	114.4	116.4	125	138.4	137.8	114	116.5	94.4	0.647	0	41.77	9
MD03G1015000	MD03G1015000	0	38.157	4.79837	8	11	1	1	1959	226.1	9.17	540.1	567.3	534.6	605.7	615.1	631.2	526.8	529.5	508.8	0.175	3	37.74	8
MD07G1119600	MD07G1119600	0	38.147	17.9048	10	15	3	1	525	55.8	6.73	3502.2	3610.8	3621.1	3697.6	3636.6	3694.9	3739.8	3509.9	3509.1	1.198	7	45.74	10
MD08G1194300	MD08G1194300	0	38.132	22.1393	7	20	2	1	402	42.4	5.86	1034.6	1105.6	1084.2	1087.3	1064.4	1092.6	1138.2	1078.7	1041.9	1.555	0	62.97	7
MD17G1123900	MD17G1123900	0	38.111	16.2679	9	12	8	1	627	67.4	9.45	2044.2	2079.6	2098.8	2066.1	2168.4	2122.5	2256.1	2083.3	2180.2	0.653	1	36.34	9
MD04G1119400	MD04G1119400	0	38.106	24.5856	9	13	5	1	362	38.7	5.97	4002.1	3800.1	3865.4	3778.4	3795	3562.7	4157.1	3831.6	4101.2	1.438	4	42.47	9
MD16G1155500	MD16G1155500	0	38.064	35.5372	9	18	9	1	242	27.2	5.17	2974.5	2998.3	3095.2	2964.7	2998.8	2925.8	3153.6	3011.2	3106.7	2.981	0	53.09	9
MD07G1237400	MD07G1237400	0	38.04	26	8	13	6	1	350	38.5	9.51	1504.3	1464.3	1500.2	1459.9	1507.5	1489	1434.3	1666.4	1541	1.154	2	49.42	8
MD05G1313900	MD05G1313900	0	38.032	19.5122	9	13	1	1	492	53.5	5.21	417.8	404.7	409	425.9	445.7	453	448.9	453.8	481.7	0.901	0	41.44	9
MD15G1126100	MD15G1126100	0	38.031	34.2593	7	15	7	1	216	23.6	5.53	3656.1	3647.5	3573.8	3353.8	3549.4	3517.9	3947.5	3797.2	3791.9	3.281	0	51.56	7
MD15G1265800	MD15G1265800	0	38.002	13.871	8	13	3	1	620	69.5	8.38	1882.1	1804.8	1847.4	1713.2	1706.3	1630.2	1771.3	1700.4	1834.5	1.512	5	43.93	8
MD05G1051000	MD05G1051000	0	37.998	32.107	9	16	2	1	299	33.3	6.4	386.1	412.7	424.5	444.2	447	445.3	384.8	397.2	333.8	2.02	0	47.94	9
MD07G1064100	MD07G1064100	0	37.991	28.4689	9	16	3	1	418	46.2	6.4	1002.7	1102.5	1074.2	1139	1173.7	1203.8	1211.1	1153.1	1124.2	1.626	0	54.1	9
MD11G1218900	MD11G1218900	0	37.98	14.2857	11	13	3	1	777	86.8	6.04	291.5	296.4	297.7	320.2	341.5	322.7	330	332	348.1	0.53	0	39.71	11
MD17G1113600	MD17G1113600	0	37.96	8.81902	9	11	9	1	1304	145.5	5.63	1130.8	1195.7	1154.6	1175.2	1174.1	1169.7	1103.1	1100.2	1078.1	0.313	0	39.83	9
MD10G1282800	MD10G1282800	0	37.943	23.9535	8	14	8	1	430	48.6	8.91	2319.8	2082.9	2109	1365.5	1369.5	1337.9	1716.4	1630.7	1780	0.884	0	49.2	8
MD09G1147000	MD09G1147000	0	37.936	26.8571	7	25	2	1	175	20.1	5.59	956.7	1407.2	1310.7	1251.3	1132.5	1412.7	1327.5	1308.4	930.5	6.356	0	74.81	7
MD05G1263700	MD05G1263700	0	37.933	24.9147	5	17	3	1	293	32.2	5.33	1756.4	1837.2	1891.2	2163.2	2119.7	2174.1	2095.4	2015.2	1893.5	2.594	0	56.5	5
MD13G1102000	MD13G1102000	0	37.908	46.5753	7	18	3	1	146	16.5	10.49	1297.3	1297.4	1306.2	1789.2	1862.2	1807.2	1943.2	2039.9	2035.8	4.623	1	49.43	7
MD16G1185700	MD16G1185700	0	37.901	32.2917	5	19	1	1	192	20.7	7.24	927	902.8	926.3	906.9	914.8	899.1	909	938.8	998.3	4.878	0	69.21	5
MD13G1117300	MD13G1117300	0	37.874	31.677	6	18	3	1	161	18.2	10.32	1534.3	1730.2	1723	1907.4	1895.1	1939.4	2303.2	2194.2	2137.7	3.642	0	60.17	6
MD15G1256300	MD15G1256300	0	37.864	19.0981	10	15	10	1	754	80.1	6.6	2550.2	2687.9	2645	2841.6	2761.9	2837.4	2774.2	2604.7	2519.4	0.624	0	57.35	10
MD00G1071000	MD00G1071000	0	37.862	31.1475	5	19	4	1	183	19.3	6.54	1853.1	1739.2	1738.3	1762.1	1923.3	1776.8	1919.8	1850.7	2003	5.579	0	63.69	5
MD07G1169500	MD07G1169500	0	37.856	14.3116	7	15	1	1	552	61.4	6.04	184.1	175	167.1	157.5	168.6	167.9	134.5	158.1	133.9	1.264	0	44.88	7
MD12G1086500	MD12G1086500	0	37.795	24.3802	7	15	4	1	242	28.1	4.89	1039.7	1107.8	1022.7	1100.2	1123.6	1174	1099.6	1067.3	1078.8	2.793	0	48.45	7
MD15G1318800	MD15G1318800	0	37.792	50.2415	9	17	1	1	207	23.2	5.33	3663.1	3752.8	3724.2	3964.5	3870.5	3868.8	3596.7	3368.1	3431.8	2.548	8	57.9	9
MD13G1228700	MD13G1228700	0	37.734	51.7483	6	24	2	1	143	16.2	9.6	2500.5	2564.9	2508.6	2626.1	2684.2	2785.6	2537.1	2502.8	2509.9	9	3	72.55	6
MD17G1020900	MD17G1020900	0	37.725	25.4181	7	13	3	1	299	32.8	4.88	3635.2	4156.6	4174.6	4080.4	3468.3	2805.2	3176.1	4577.2	3930.2	1.873	4	39.84	7
MD09G1004500	MD09G1004500	0	37.72	31.383	11	18	1	1	376	42.5	5.78	538.1	476.7	484.7	618.9	614.7	568.8	509.8	437.9	577.6	1.738	0	52.84	11
MD01G1223400	MD01G1223400	0	37.717	11.0731	8	14	3	1	876	97.2	4.74	490.8	477.4	481.7	482.8	494.8	500.4	472.3	514.1	517.7	0.572	1	48.84	8
MD11G1316600	MD11G1316600	0	37.705	15.444	9	13	1	1	518	59.1	8.51	517.7	524.1	519.9	569.1	528.4	510.2	497	473.6	531	1.031	0	42.25	9
MD15G1029800	MD15G1029800	0	37.704	16.7692	9	12	2	1	650	72.4	5.15	2750.8	2625.5	2708.7	2763.3	2838.3	2810.5	2831.7	2724.3	2728	0.855	7	40.17	9
MD14G1238000	MD14G1238000	0	37.668	20.202	7	12	3	1	396	43.5	5.44	461.9	456.4	460.1	457.2	460.1	468.2	484	457.2	458.4	1.062	0	44.18	7
MD16G1003400	MD16G1003400	0	37.634	25.3846	8	13	8	1	390	41.7	7.9	2223.8	2198.5	2211.5	2171.5	2228.9	2248.5	2601.6	2517	2631.4	1.106	0	41.84	8
MD16G1116200	MD16G1116200	0	37.631	19.8853	9	16	6	1	523	58.8	8.29	2311.7	2249.6	2325.2	2449.9	2441.6	2389.6	2215.8	2164.2	2119.2	0.802	3	50.68	9
MD09G1023300	MD09G1023300	0	37.544	10.4626	9	13	8	1	908	99.6	4.96	2402.6	2420.8	2448.1	2501.5	2611.4	2620.1	2528.9	2374.6	2529.1	0.415	1	47.77	9
MD03G1023300	MD03G1023300	0	37.531	24.7956	8	11	4	1	367	39.6	8.59	871.9	869.5	899.2	1123.6	1065.6	1047.8	1289.4	1237.7	1238.5	1.395	0	40	8
MD12G1203600	MD12G1203600	0	37.498	21.4099	8	11	1	1	383	42.6	8.85	243	248.1	253.6	208.3	225.4	247.3	228.5	252.2	247.3	1.054	0	38.25	8
MD05G1230700	MD05G1230700	0	37.487	54.8872	5	18	5	1	133	14.1	8	2800.2	2759.8	2647	2726.8	2534.3	2638.5	2781.4	2748.7	2698.4	7.111	0	73.59	5
MD17G1215900	MD17G1215900	0	37.478	32.2709	7	18	2	1	251	28	7.68	2989.8	3495.8	3368.6	3482.2	3433.6	3881.5	3443.5	3186.4	2881.6	4.275	4	54.07	7
MD06G1047500	MD06G1047500	0	37.426	24.5902	6	15	1	1	305	33.8	9.48	169.4	175.3	162.2	151.2	159.5	159.5	174.6	167.3	180.8	1.721	0	55.52	6
MD15G1131700	MD15G1131700	0	37.418	22.4227	7	16	5	1	388	43	6.74	2521.6	2716.3	2766.9	2390.8	2367.5	2443.8	1564.9	1474.1	1302.3	1.346	2	57.69	7
MD13G1185100	MD13G1185100	0	37.327	39.4068	7	19	3	1	236	25.1	5.6	2216.5	1937.4	1994.5	1887.1	1973.4	1741.4	1936.5	1916.8	2169.4	3.87	4	62.15	7
MD16G1040200	MD16G1040200	0	37.277	12.8342	7	11	1	1	561	64	6.7	197.7	199	210.7	205.2	204	207.2	209	202.3	192.1	0.714	0	36.68	7
MD15G1136000	MD15G1136000	0	37.257	21.9027	8	11	8	1	452	48.5	6.01	2563.8	2229.7	2382.1	2169.7	2207	2059	2226.8	2022.3	2355.7	1.264	0	38.71	8
MD17G1139200	MD17G1139200	0	37.21	29.5597	7	14	6	1	318	35.6	6.6	2351	2377.5	2366.2	2369.1	2269.4	2416.1	2608.2	2551.8	2554.7	1.848	1	59.98	7
MD03G1006300	MD03G1006300	0	37.204	14.6978	9	14	9	1	728	81.1	7.5	2822.6	2921.1	2916.7	3040	3137.7	3023.6	2634.5	2559.2	2501	0.643	0	46.15	9
MD01G1072500	MD01G1072500	0	37.198	27.3077	9	24	5	1	260	29.1	8.5	1508.2	1567.9	1518.1	1660.5	1680.2	1606.1	1783.9	1621.5	1588.9	3.833	0	70.97	9
MD04G1204200	MD04G1204200	0	37.168	11.6827	10	13	2	1	933	105.6	6.47	254.2	256.8	280.4	279.7	280.8	275.8	250.6	248.7	238.6	0.453	0	42.58	10
MD02G1151300	MD02G1151300	0	37.147	15.5518	8	11	3	1	598	66.9	8.5	519.5	538.4	485	498.2	520	531.5	551	515.9	450.8	1.207	0	37.78	8
MD01G1164700	MD01G1164700	0	37.145	40.9483	7	22	4	1	232	25.7	7.4	3121.9	3375.1	2366.4	1231.3	1580.9	4996.8	1572.2	3325	2800.4	4.456	0	60.73	7
MD05G1087600	MD05G1087600	0	37.138	23.0284	6	18	6	1	317	35.3	6.73	3730.3	3989.7	3905.4	3515.3	3463.7	3505.1	3721.8	3474.8	3447	1.873	0	54.92	6
MD09G1002400	MD09G1002400	0	37.123	23.8971	8	19	4	1	272	29.9	8.65	737.8	722.5	721.8	715.4	778.3	765.2	664.3	686.8	673.3	2.511	0	55.92	8
MD15G1382400	MD15G1382400	0	37.026	21.6418	7	20	2	1	402	42.3	6.46	2873.8	2779	2760.4	2707	2705.1	2660.4	2805.8	2637.2	2791	1.471	5	62.7	7
MD13G1218000	MD13G1218000	0	36.955	41.0448	9	25	2	1	134	15.5	10.02	1585.8	1800.8	1683.4	1851.5	1930.1	2119	2155.8	2033.4	1797.4	7.66	0	72.6	9
MD15G1335500	MD15G1335500	0	36.952	22.8782	10	12	7	1	542	58.8	5.58	2460.7	2571	2612.2	2880.9	2957.7	2869.1	2664.4	2518.5	2593	0.884	3	39.43	10
MD09G1060800	MD09G1060800	0	36.91	10.249	10	15	3	1	1044	118.4	5.49	3558.1	4006.2	3815.9	4103.6	3895	4429.1	3758.9	3760.1	3388.5	0.395	7	51.21	10
MD04G1198400	MD04G1198400	0	36.897	41.6667	9	14	9	1	264	29.6	9.44	4011.7	4084.3	4084.1	4146.6	4025.1	4094.2	4540.8	4360	4440	2.311	0	51.76	9
MD01G1219700	MD01G1219700	0	36.879	20.0393	7	9	2	1	509	59.7	5.2	1205.7	1079.2	1142.3	1097.1	1166.7	1062.1	1102.1	1134	1165	0.569	4	43.96	7
MD15G1280900	MD15G1280900	0	36.861	8.29177	10	14	2	1	1604	174.8	8.35										0.269	0	43.38	10
MD17G1219400	MD17G1219400	0	36.86	32.1937	9	13	9	1	351	38.5	5.87	2220.4	2498.7	2333.9	2393	2445.8	2586.6	2395.5	2491.6	2339.1	1.754	0	40.77	9
MD15G1058500	MD15G1058500	0	36.853	13.0435	9	14	2	1	713	76.8	8.16	2216.4	2332	2387.7	2452.7	2436.2	2550.7	2370.1	2306.2	2187.9	0.562	6	46.37	9
MD15G1194000	MD15G1194000	0	36.851	12.3235	9	12	2	1	779	86.9	9.09	2731.9	2587.5	2647	2709.6	2702.9	2546	2520.8	2476.2	2788.6	1.031	7	37.59	9
MD03G1020600	MD03G1020600	0	36.839	20.6089	8	14	4	1	427	46.6	6.38	1524.5	1345.2	1371.9	1351.6	1371.2	1309.1	1346.9	1377.8	1424.3	1.291	4	44.69	8
MD05G1120800	MD05G1120800	0	36.804	25	8	13	8	1	288	31.8	7.58	2536.8	2563.4	2585.2	3003.6	3028	3142.4	2987.3	2826.9	2919.6	2.02	0	41.85	8
MD01G1105800	MD01G1105800	0	36.796	32.618	7	18	7	1	233	26	6.39	3688.5	4126.5	4191.3	4155	4280.3	4245.2	4660.4	4384.5	4667.5	4.623	0	56.8	7
MD01G1107800	MD01G1107800	0	36.785	24.2678	13	18	3	1	478	54.2	8.78	474.6	555.6	520.3	567.5	592.3	721.9	566.3	542.6	503.6	1.543	0	51.69	13
MD15G1428500	MD15G1428500	0	36.775	27.5568	11	13	4	1	352	40.3	6.4	2197.9	2187	2214.3	2302.8	2314.6	2340.7	2308	2212.1	2351	1.371	4	39.36	11
MD02G1186600	MD02G1186600	0	36.775	50	7	10	1	1	184	20.4	8.43	2713.2	2787.6	2801.1	2906.2	2979.1	3003.2	2773.8	2657.9	2676.5	3.642	5	33.43	7
MD14G1167800	MD14G1167800	0	36.741	30.7432	7	16	1	1	296	32.5	4.83	87	113.8	95.3	109.1	104.1	122.4	129.9	122.9	107.4	2.548	0	55.92	7
MD01G1078500	MD01G1078500	0	36.726	20.2381	9	13	4	1	420	43.9	6.2	1182.2	1126	1149.7	941.8	981.7	930.2	1181.8	1116.7	1245.6	1.555	0	45.31	9
MD13G1155400	MD13G1155400	0	36.718	15.2685	8	11	3	1	596	66	7.71	920.4	872.7	856.5	996.9	979.6	936.8	947.1	933.2	1008.7	0.756	3	38.74	8
MD07G1288900	MD07G1288900	0	36.717	16.2371	9	11	9	1	776	87.2	6.32	1174.3	1202.3	1187.3	1200	1184.6	1167.1	1187.7	1104.3	1059.6	0.695	0	36.97	9
MD10G1241500	MD10G1241500	0	36.715	30.622	12	13	8	1	418	46	8.44	2593.6	2607.3	2608.1	2980.3	3009.8	3032.8	2461.9	2361.4	2268.4	1.352	3	36.5	12
MD15G1206200	MD15G1206200	0	36.705	18.1818	8	17	8	1	495	54.6	6.44	1866.8	1945.8	1881.5	1957.5	1941	2029.6	1614.1	1716.6	1551	1.471	0	59.6	8
MD17G1074800	MD17G1074800	0	36.702	27	11	12	6	1	400	43.1	6.54	3954.1	3949.5	4043.4	4394.6	4320.7	4426.2	4248.7	4208.8	4384	1.31	5	40.69	11
MD00G1019700	MD00G1019700	0	36.692	9.66999	11	12	11	1	1303	143.7	6.58	1691.7	1692.7	1657	1683.3	1679	1710.5	1707.8	1656	1661.4	0.286	0	38.53	11
MD06G1085400	MD06G1085400	0	36.689	40.3571	8	12	8	1	280	30.8	9.48	1933.9	1871.6	1893.7	1808.9	1816.1	1752.5	1800.5	1694.5	1903.4	2.162	0	45.03	8
MD01G1164200	MD01G1164200	0	36.657	37.7193	6	12	6	1	228	24.4	8.92	1560.6	1677	1809.1	1805.4	1782.1	1815.8	1900.1	1875.1	1839.8	2.875	0	51.05	6
MD04G1222500	MD04G1222500	0	36.651	32.9787	8	13	1	1	282	30.3	6.27	2561.3	2505	2511.2	2555	2684.8	2518.8	2600.8	2467.6	2489.9	2.02	7	42.59	8
MD06G1162000	MD06G1162000	0	36.577	30.6397	7	16	1	1	297	32.7	4.87	2116.9	2142.1	2084	2057	2075.1	1965.3	2368.7	2260.8	2285.1	2.548	6	55.88	7
MD10G1171200	MD10G1171200	0	36.533	38.0488	7	14	5	1	205	23.4	7.5	4043.5	4539.8	4275.8	2302.4	2436.1	2473	4539.2	4431.8	4018.9	2.548	2	40.03	7
MD02G1008000	MD02G1008000	0	36.492	41.875	7	17	3	1	160	17.5	5.78	6118.9	5861.7	5791.3	6351.8	3933.8	3918.1	4838.9	6210.4	6173.7	5.31	4	51.98	7
MD13G1202600	MD13G1202600	0	36.473	28.2609	8	11	3	1	322	35.7	5.59	2449.7	2816.5	2672.4	2677.7	2714	3029.7	2773.8	2726.2	2402.5	1.873	5	35.78	8
MD07G1226100	MD07G1226100	0	36.471	23.6152	10	20	2	1	343	38.5	5.31	752.7	895.6	813.7	916.7	909.9	905.5	866.3	818.3	789.3	2.03	0	57.71	10
MD06G1216700	MD06G1216700	0	36.455	14.4593	10	13	10	1	823	92.9	8.05	2329	2361.2	2338.9	2505.5	2455	2479	2409.5	2337.2	2339	0.501	0	44.57	10
MD03G1088300	MD03G1088300	0	36.452	12.069	9	13	5	1	812	89.2	6.83	2236.7	2118.7	2243.1	2274.9	2332.8	2359.6	2080.3	1985.5	1994.3	0.53	4	40.67	9
MD13G1098600	MD13G1098600	0	36.45	23.8411	11	14	4	1	453	48.8	9.33	906.4	1054.6	997.2	1013.9	1015.7	1061.4	1016.9	991.3	883.2	1.075	0	40.9	11
MD03G1084700	MD03G1084700	0	36.378	37.5	7	17	2	1	216	23.9	6.55	795	827.2	806	845.6	877.7	900.5	777.8	981.8	777.2	3.084	1	53.13	7
MD15G1143200	MD15G1143200	0	36.35	18.2254	6	11	3	1	417	46.6	9.09	1080.2	1102.5	1130.8	1074.4	1065.7	1129.5	1140.4	1106.8	1004.5	1.102	2	36.13	6
MD15G1398600	MD15G1398600	0	36.342	18.8172	9	11	5	1	558	61.3	6.19	1512.8	1456	1468.1	1498.1	1498.6	1487.1	1651.3	1585	1634.3	0.855	3	38.62	9
MD16G1069300	MD16G1069300	0	36.289	8.83191	13	15	13	1	1404	157.5	7.85	4753.6	4757.3	4743.2	4821.4	4638.6	4819	4664.7	4675.4	4700.7	0.3	0	40.16	13
MD11G1028500	MD11G1028500	0	36.286	8.22711	7	17	2	1	863	95.9	6.13	592.3	613	632	759	727.1	696.8	646.6	593.1	619.2	0.624	0	50.16	7
MD01G1185100	MD01G1185100	0	36.262	23.7113	9	18	9	1	291	32.7	5.45	4720.6	4652.6	4624.5	5094.9	5075.9	4985.5	4503.1	4465.9	4641.1	2.03	0	52.56	9
MD04G1139800	MD04G1139800	0	36.242	58.5366	8	16	3	1	164	18.2	8.34	1513.7	1440	1404.7	1600.8	1589.1	1511.4	1489.9	1361	1500.8	6.017	4	51.84	8
MD03G1012700	MD03G1012700	0	36.241	19.774	6	19	2	1	354	37.7	4.74	2524.8	2867.6	2759.1	3651.7	3419.2	3573.8	2558	2356.1	2313.6	3.437	4	63.14	6
MD08G1222700	MD08G1222700	0	36.193	13.9104	10	13	10	1	647	71.8	6.9	4495.8	4759.4	4733.2	5063.9	4942.8	5242.9	5308.1	5269.1	5092.5	0.653	0	31.98	10
MD16G1130800	MD16G1130800	0	36.164	16.5158	7	12	2	1	442	49.6	8.29	716.7	810.6	758	765.9	826.8	850.3	751.7	724.5	669	0.947	0	36.73	7
MD17G1071600	MD17G1071600	0	36.15	17.2065	7	12	7	1	494	53	5.85	723.7	724.2	739.5	771.9	778.9	798.1	771.2	733.2	676.3	0.914	0	40.89	7
MD13G1234400	MD13G1234400	0	36.127	43.0962	10	12	8	1	239	25.8	5.21	4300.2	4030.8	4228.2	4531.8	4629.6	4542.7	4395.3	5061.8	4669.8	4.08	2	36.28	10
MD01G1163500	MD01G1163500	0	36.127	27.551	8	14	3	1	392	43.2	7.15	1079.9	1094.6	1161	1061	1019.1	1068.1	1262.8	1280.6	1243.1	1.512	4	48.1	8
MD07G1219900	MD07G1219900	0	36.096	26.1324	7	14	2	1	287	31.6	5.97	1028.2	965	976.4	1054.1	1069.3	951.2	1002.4	978.6	1114.4	2.793	0	46.79	7
MD04G1187700	MD04G1187700	0	36.086	16.8342	7	21	1	1	398	43.6	6.02	462.7	542.3	537.8	1106.6	1033.1	1182	760.3	766.5	679	1.512	0	61.06	7
MD12G1046700	MD12G1046700	0	36.073	13.7746	6	12	1	1	559	61.4	6	90.5	95.1	98.9	97.5	96.9	97.1	89.9	101.9	85.6	0.931	0	45.94	6
MD11G1209700	MD11G1209700	0	36.066	29.2763	10	14	5	1	304	33.3	6.1	2928.5	3083.6	3044	3079.3	3131.8	3210.1	3215.9	3091.3	3085.3	1.913	5	32.65	10
MD10G1054600	MD10G1054600	0	36.021	21.1165	7	11	7	1	412	45.8	6.52	2003.4	1994.7	2025.1	1920.9	2036.8	1976.1	2174.2	2069.6	2192	1.61	0	42.28	7
MD07G1288700	MD07G1288700	0	36.009	13.6858	7	13	7	1	643	72.4	5.59	1844.8	1863.5	1867.2	1805.7	1829.1	1919.6	1857.3	1811.9	1750	0.544	0	37.84	7
[truncated: 4,900 more rows]

## Sheet: Additional file S2
Peak	Mass	RT(min)	apple-AB-1	apple-AB-2	apple-AB-3	apple-AB-4	apple-AB-5	apple-AB-6	apple-AB-7	apple-AB-8	apple-LB-1	apple-LB-2	apple-LB-3	apple-LB-4	apple-LB-5	apple-LB-6	apple-LB-7	apple-LB-8	apple-SB-1	apple-SB-2	apple-SB-3	apple-SB-4	apple-SB-5	apple-SB-6	apple-SB-7	apple-SB-8	apple-QC-1	apple-QC-2	apple-QC-3
p-benzoquinone	106	9.2779	14.1018	12.7002	12.1176	15.7273	18.2128	17.4676	12.1826	18.18	13.0739	10.8115	11.6858	12.0381	12.7191	9.56352	11.48	11.9781	13.0475	14.2623	15.6768	13.6803	14.6701	15.4477	13.4643	14.6481	11.7551	12.0177	11.9851
N-formyl-L-methionine	175	9.32598	2.89966	2.54396	2.57884	3.36228	4.05492	3.70603	2.59517	4.00215	2.79303	2.37929	2.53798	2.71819	2.65467	2.11431	2.72152	2.76668	2.82859	3.10465	3.41553	3.07377	3.14166	3.24218	2.95823	3.12102	2.5664	2.61802	2.57559
Analyte 4	106	9.93795	1.12498	0.980098	1.00008	1.23294	1.3401	1.45317	0.931308	1.4464	1.23813	1.11825	0.709525	1.01286	1.13385	0.737123	1.02321	0.975742	1.0016	1.15909	1.22848	1.11501	1.18897	1.18923	1.08709	1.15883	0.949615	1.11313	1.06608
2-hydroxypyridine	152	9.96565	54.5456	50.3444	51.0911	65.573	69.9147	66.7021	48.6424	72.9854	48.4498	45.6289	48.6349	50.3841	51.4813	41.0047	48.7873	48.9972	51.8403	54.9253	61.1769	52.6241	58.7175	58.7029	53.7728	59.8036	47.2319	48.4747	48.3829
Pyruvic acid	174	10.1088	0.417544	0.424959	0.420707	0.460242	0.43719	0.453873	0.414986	0.395527	0.515203	0.531206	0.544016	0.482621	0.507446	0.468889	0.502497	0.48503	0.537687	0.510065	0.617619	0.582024	0.536684	0.66791	0.509843	0.54672	0.533672	0.510107	0.561697
N-Acetylisatin	146	10.3615	4.70425	4.02244	4.01466	5.49686	6.94444	6.09341	4.05279	6.89223	4.38066	3.58497	3.92212	4.01234	4.15408	3.25431	3.82025	4.04982	4.44974	5.00433	5.0695	4.68627	5.03274	5.22103	4.65148	4.90743	4.00539	4.09466	3.98974
22-Ketocholesterol	173	10.4876	1.14162	1.16467	1.04931	0.274378	0.926098	1.07032	1.80488	0.960019	1.34487	1.1528	1.26435	1.18941	2.34734	2.38361	1.42698	1.39715	2.82584	3.29917	1.39027	1.25124	1.33011	1.62804	1.32468	1.26577	1.42967	1.83946	1.31822
glycolic acid	178	10.5378	0.172507	0.157496	0.169451	0.250543	0.203832	0.193348	0.140051	0.22112	0.149467	0.154006	0.157275	0.170935	0.109184	0.107544	0.153248	0.184792	0.168509	0.149044	0.221752	0.165172	0.183231	0.178687	0.177521	0.230735	0.148364	0.145809	0.167091
Maleimide	154	10.8628	4.13127	3.6239	3.48877	3.71945	3.88595	3.56393	3.09195	3.81055	2.8442	3.25966	3.59736	3.82064	4.60502	4.42862	4.95086	5.08832	5.71876	6.24633	6.52503	5.06137	5.06451	5.28173	5.26379	5.37814	2.38179	2.36173	2.35683
alanine	116	11.0519	19.307	21.2358	19.0544	20.5608	21.4283	20.4413	18.2806	21.8765	14.2211	13.951	16.5431	17.3138	15.3386	13.96	15.5638	16.987	25.1026	27.0412	28.5888	25.8364	29.4051	30.4591	26.6466	28.5951	17.2808	18.2229	18.1505
hydroxylamine	146	11.1553	28.8653	25.4637	25.4133	33.4974	39.8659	37.0861	25.4156	40.4104	27.3727	22.9574	24.5508	25.2079	25.7295	20.8452	24.3409	25.3982	27.4224	30.8849	32.2191	29.1386	31.5877	31.9167	28.9996	31.2889	25.4539	25.8994	25.6613
Methoxamedrine	116	11.4046	95.7745	88.8809	84.8012	104.889	114.63	114.316	86.0319	115.078	90.9629	78.2188	79.8678	82.6358	84.9466	67.4083	81.0571	84.3793	89.0399	97.1112	102.882	96.3812	110.06	103.404	97.4782	107.253	89.8393	91.8714	91.0688
2-Furoic Acid	125	11.6557	0.536321	0.5147	0.523672	0.606476	0.617658	0.630015	0.532537	0.645723	0.361754	0.344541	0.342799	0.425735	0.382805	0.334308	0.386462	0.479582	0.616974	0.743886	0.855157	0.620639	0.805918	0.666173	0.578261	0.891931	0.471281	0.464545	0.495496
Aminooxyacetic acid	222	11.7387	2.58119	2.22722	2.0698	2.26533	2.39582	2.35029	2.15258	2.44549	2.29657	1.98977	1.97963	2.02289	2.17436	1.64615	1.98178	1.90679	2.08873	2.91467	3.12625	2.92397	3.13427	3.09495	2.98214	3.13689	2.51135	2.54227	2.44659
3-hydroxybutyric acid	191	11.8406	3.93585	3.48596	3.7832	4.36965	4.66415	4.79692	4.44673	5.19509	0.528364	1.11502	1.86323	1.23663	3.50619	2.29323	4.77729	5.06999	3.91719	4.89884	5.05697	4.09553	4.49096	4.69162	5.53533	5.90528	2.4602	2.81207	2.98453
benzyl alcohol	165	12.0575	0.241042	0.234313	0.288897	0.484163	0.525657	0.360042	0.202941	0.519883	0.334064	0.35774	0.344641	0.383836	0.306001	0.244689	0.351415	0.332578	0.396987	0.291749	0.488634	0.454955	0.310831	0.412517	0.279533	0.415192	0.373935	0.385899	0.364466
1,3-Cyclohexanedione	106	12.168	0.107442	0.106324	0.0684527	0.108456	0.143767	0.112623	0.102553	0.12961	0.0915512	0.075644	0.0747163	0.0730985	0.0967631	0.0701251	0.0884137	0.0717938	0.0960019	0.0844363	0.11614	0.0942761	0.124069	0.108081	0.102532	0.101699	0.0745223	0.0690999	0.0731409
Gallic acid	281	12.3081	16.0401	14.0478	14.353	16.0675	19.2534	13.4694	14.3147	19.4258	14.2825	8.00049	8.38898	8.93843	11.7784	7.25499	8.61472	9.12031	14.1168	15.8376	18.0504	15.3268	15.8479	14.6266	13.7184	15.619	12.7677	13.3268	12.2821
Dithioerythritol	222	12.5296	0.154729	0.127597	0.122831	0.181601	0.163931	0.151784	0.119123	0.162253	0.129725	0.124664	0.119405	0.137936	0.173425	0.121229	0.155577	0.163522	0.204879	0.185217	0.236637	0.174832	0.197267	0.239816	0.184697	0.209311	0.13822	0.131669	0.136578
Pipecolinic acid	156	13.1569	1.46262	0.950106	0.989391	1.18159	1.2482	1.26476	0.827387	1.25331	2.04128	1.80463	1.96652	2.06622	2.12976	2.1422	1.86105	1.79222	1.88789	1.37642	1.53744	1.98327	2.05835	1.52677	1.92809	2.04305	1.90301	2.13443	2.13416
2-amino-2-methylpropane-1,3-diol	146	14.2267	0.260064	0.43733	0.481728	0.514956	0.429102	0.646615	0.441379	0.439039	0.497933	5.74677	0.675267	0.348673	6.1148	0.536181	0.441568	0.321467	3.28186	0.669978	3.76923	0.459263	0.475364	2.77541	0.51914	0.506408	2.32872	1.16874	1.20565
nicotinic acid	106	14.5237	0.39307	0.333006	0.504716	0.421035	0.58333	0.402287	0.434306	0.492909	0.527175	0.546712	0.515742	0.515824	0.523811	0.473327	0.442771	0.494147	0.669007	0.729863	0.708413	0.713056	0.634817	0.679108	0.694294	0.66649	0.57952	0.627031	0.561456
proline	142	14.5725	2.43913	3.14579	2.41605	2.3928	2.8152	2.27133	2.21289	2.94581	1.27248	1.21251	1.38202	1.3966	1.32182	1.6128	1.54255	1.37667	2.0543	2.95622	2.29461	2.73297	2.47866	3.58593	3.98415	2.38437	2.24872	2.37655	2.3061
succinic acid	147	14.701	28.1674	27.7833	27.7515	30.2573	28.699	31.1335	27.5925	29.5541	19.9857	18.9562	21.0343	20.1122	22.5144	18.8472	20.5853	20.4434	18.6049	19.5896	19.0195	17.9047	18.3134	19.8428	16.3176	18.0973	20.91	21.534	20.722
glycine	174	14.7248	4.81531	5.23281	5.28584	5.71582	6.08103	6.4159	5.2647	6.21215	4.54507	4.25913	4.99918	5.90298	4.97289	4.92396	4.69148	6.13788	5.04975	6.61669	6.8357	5.76841	6.07708	6.59091	5.0645	6.02594	5.17832	5.32224	5.16969
phytosphingosine	204	14.8148	6.18115	8.68764	9.40917	6.97637	7.88773	5.20963	2.83055	7.69786	11.0774	11.1545	12.3646	11.069	10.3265	15.5251	12.498	9.70274	14.105	14.0691	17.8968	12.5656	14.6116	14.3127	14.2521	16.5955	10.3676	9.43477	10.5985
conduritol b epoxide	129	14.8398	4.57222	4.834	4.40233	3.77744	3.60759	3.64479	4.50651	3.51466	4.01328	4.47537	4.48432	4.93814	4.68012	4.50469	4.64181	5.04164	4.88861	4.31668	4.49776	3.56052	4.09008	4.04545	3.82813	4.10269	4.02173	4.04032	4.05354
D-Glyceric acid	189	15.0623	2.97333	2.80443	2.98647	2.91993	2.83428	3.01986	2.90426	2.89607	3.33366	3.20396	3.31828	3.30782	3.23407	3.43317	3.46495	3.26823	4.22746	4.55826	4.69949	4.92534	4.61605	4.39263	4.38436	4.58755	3.46052	3.51931	3.4391
toluenesulfonic acid	89	15.0934	1.33797	1.1534	1.05489	1.35933	1.5658	1.59711	1.11332	1.49046	1.40429	1.10113	1.18357	1.19802	1.34596	1.03412	1.31117	1.24431	1.3662	1.57707	1.46242	1.4445	1.5177	1.51457	1.39126	1.49435	1.22176	1.20914	1.32623
uracil	99	15.2334	2.66791	2.38847	2.31815	2.828	2.86878	2.80703	2.12821	2.91345	2.28307	1.87155	2.16666	2.25157	2.28694	2.22356	2.40109	2.4249	2.95308	3.26926	3.18534	2.89101	3.08431	3.03434	2.72346	3.07512	2.18479	2.1516	2.36113
Citraconic acid	152	15.3996	0.159892	0.182723	0.159884	0.199248	0.204179	0.178289	0.168345	0.210902	0.177949	0.139516	0.166756	0.154491	0.17805	0.137468	0.221225	0.17372	0.173662	0.178522	0.261879	0.161675	0.202191	0.191454	0.187375	0.144899	0.129407	0.12608	0.141443
cytidine-monophosphate	243	15.4426	3.19146	2.79103	2.96814	3.05602	2.98337	2.97203	2.75598	3.10481	0.629998	0.599918	0.723138	0.86756	0.802043	0.804287	1.06629	1.04733	2.09269	2.12039	2.35297	2.09272	2.55284	2.28157	2.35291	2.77901	0.630614	0.677049	0.774883
threonine	202	16.0334	0.230906	0.256696	0.24042	0.281814	0.258489	0.407543	0.266038	0.226371	0.0831522	0.0670647	0.0845684	0.0843714	0.0579838	0.0999977	0.0819039	0.0878563	0.141611	0.16397	0.131502	0.124518	0.141268	0.124804	0.139737	0.136617	0.129478	0.131263	0.131571
L-Malic acid	147	17.6373	601.975	573.703	603.55	564.615	556.289	558.245	593.956	561.377	975.472	1012.8	1084.32	1049.97	1182.03	973.344	975.545	999.988	811.157	853.774	855.082	689.662	770.301	839.794	774.415	769.917	828.31	830.925	806.413
4-aminobutyric acid	174	18.3206	26.6788	28.696	29.6617	21.2442	25.769	26.1936	30.6396	26.2662	30.1661	25.0833	31.9756	27.8008	33.4431	43.0444	25.587	27.9185	51.4976	78.3723	61.5453	101.334	59.4429	64.5695	75.5598	58.5874	45.0792	45.5163	44.9649
phenylalanine	120	18.6683	2.03092	2.43802	2.50518	2.33595	2.71515	2.45437	2.27278	2.59629	1.70158	1.45498	1.42938	1.55611	2.01809	1.24132	1.54796	1.88437	2.41018	2.95226	2.33081	1.82662	2.0939	2.22601	1.99898	1.96779	1.91902	1.92165	2.13254
MALONAMIDE	172	18.7934	2.60746	2.19979	2.73465	2.10842	2.26579	2.12854	2.5518	2.43597	14.8713	12.4927	10.8967	15.233	17.4872	23.386	13.9449	17.0526	4.7126	3.92728	4.96168	4.37474	4.04263	4.24935	3.95648	3.94063	6.95617	6.78067	7.47568
4-Hydroxybenzoic acid	126	18.8116	0.441517	0.524025	0.567358	0.689058	0.797187	0.590716	0.516339	0.642788	0.283987	0.239399	0.302978	0.340317	0.256932	0.418683	0.565943	0.629932	0.572697	0.643852	0.672207	0.333012	0.393054	0.638867	0.496133	0.634915	0.326361	0.321654	0.329989
Glutaric Acid	192	18.9252	0.744444	0.723964	0.588089	0.540235	0.52476	0.555595	0.681001	0.486737	0.65732	0.577188	0.555191	0.567397	0.650742	0.388516	0.49295	0.475606	0.544701	0.907165	0.858308	0.872373	0.843065	0.79127	0.815531	0.840889	0.870284	0.805581	0.859476
1,5-Anhydroglucitol	258	19.9577	0.446394	0.385834	0.409141	0.494593	0.566752	0.534999	0.448676	0.675055	0.286164	0.292861	0.335319	0.40443	0.418239	0.380135	0.821307	0.498195	0.418999	0.529967	0.442389	0.42666	0.42649	0.454967	0.392258	0.45112	0.179701	0.175264	0.205932
flavin adenine degrad product	244	20.2316	0.842081	0.725147	0.820048	0.72516	0.693386	0.781259	0.693574	0.817026	0.4321	0.319616	0.384962	0.482824	0.305683	0.309736	0.42735	0.418785	1.06188	1.02398	1.01792	0.882806	0.997308	0.881903	1.00423	1.11444	0.559415	0.596008	0.690401
Lyxose	160	20.3593	0.697698	0.859589	0.883925	0.777168	0.783965	0.809342	0.883126	0.613491	0.571365	0.327968	0.41837	0.30112	0.357176	0.379424	0.356189	0.315066	0.990097	1.05812	0.930155	0.929677	0.987223	0.812726	0.979742	1.05497	0.563673	0.620544	0.566978
ribose	103	20.5757	20.3634	22.4006	21.5363	20.7292	19.9616	22.3412	21.6254	19.8427	20.1348	12.4694	15.9926	11.6691	15.9824	14.3487	12.5804	11.6486	21.0774	23.9515	21.1687	26.0305	23.1624	21.1304	24.057	23.0532	17.1465	17.4736	17.4238
D-Arabitol	243	21.0485	7.25912	6.76694	7.48517	6.9742	7.13948	7.43279	7.89123	7.13199	9.60669	10.7657	10.7757	11.2575	10.1979	9.61589	20.0016	11.5928	8.7183	9.39518	11.0717	8.46349	10.3504	9.35837	8.64021	10.2378	8.78603	8.34855	8.50346
putrescine	174	21.4028	2.7178	4.09392	3.56938	3.22275	3.21124	3.34045	3.81271	3.51871	4.93324	4.3649	4.94065	4.3108	5.1046	4.95596	4.44853	4.30938	5.20474	5.75456	5.1745	5.43609	4.9963	5.30982	5.54691	4.97037	4.47526	4.50209	4.47875
3-(4-hydroxyphenyl)propionic acid	179	21.6169	0.877455	0.732098	0.770686	0.974831	1.00212	1.07104	0.773634	1.0683	0.319055	0.260503	0.399537	0.410818	0.451444	0.349868	0.500919	0.532791	0.859949	0.83724	0.951865	0.777537	0.897399	0.995315	0.914301	0.961165	0.344204	0.308756	0.439587
tyrosine	100	21.8514	9.40758	8.01978	8.52151	11.8749	13.6358	13.9539	8.81804	13.661	10.9062	10.0661	10.5598	9.75332	10.7595	8.98926	8.79474	8.63093	10.5548	13.7958	12.04	12.9486	12.6445	13.9295	11.3933	12.832	11.9067	12.3578	11.7681
citric acid	183	22.4898	37.1417	33.2782	36.4838	34.9525	35.8	37.7038	36.3339	35.6143	55.9669	59.2441	55.379	55.8269	57.2178	51.0368	50.2645	52.5892	52.8406	59.3823	62.022	53.7411	57.0917	54.7761	50.7983	56.9781	60.9581	59.5577	57.1969
Dehydroascorbic Acid	173	22.9602	1.57476	2.44329	2.60956	2.35989	2.36371	2.68648	2.57661	2.36442	3.08809	2.43175	2.56473	2.30507	2.48168	2.43812	2.45477	2.53553	3.15176	3.20652	3.00337	2.86691	3.23779	3.06432	3.2055	3.29316	2.90649	2.90527	2.83202
lysine	174	23.7384	0.733348	0.631283	0.782118	0.785986	1.11001	1.10678	0.87597	1.02935	0.863253	0.676124	0.747261	0.590601	0.581263	0.861724	0.568172	0.660759	0.565495	1.96096	0.701789	0.937477	0.646115	0.801959	0.651004	0.824609	0.817751	0.904336	0.878087
Phytanic acid	159	24.4195	0.990523	0.839481	0.878021	0.959815	0.880024	0.919502	0.864934	0.899149	1.97051	1.99959	1.9428	2.1929	2.2102	2.21327	1.93125	2.13299	1.57671	1.64906	1.72077	1.38145	1.57934	1.45389	1.48994	1.46255	1.643	1.62713	1.67141
4-Hydroxymandelonitrile	57	24.7479	0.816187	0.642254	0.764121	1.15951	1.19551	2.02024	0.76266	1.12384	1.73251	1.15506	0.990224	0.862555	1.10972	0.780149	1.06047	0.90355	1.38415	1.27283	1.29145	1.03384	1.2491	0.819825	0.846191	1.17428	0.951256	0.975613	0.949975
Vanillylmandelic acid	299	24.8583	0.555012	0.488749	0.475679	0.493882	0.204916	0.430558	0.499992	0.378227	0.731751	0.591328	0.584666	0.581384	0.452003	0.416925	0.524584	0.597267	0.802667	0.811149	0.0779699	0.463149	0.692753	0.564822	0.60824	0.648578	0.671344	0.716874	0.761669
Allo-inositol	191	25.2522	3.79635	3.82089	3.64451	3.65413	3.34758	3.44676	4.04395	3.78338	6.30164	5.9001	5.97076	6.41249	6.0591	6.73207	6.71131	6.30013	5.6406	5.752	5.46808	5.88836	5.79182	5.91062	6.50756	5.93397	5.51912	5.73351	5.58674
myo-inositol	217	26.0028	33.4024	32.8251	33.0049	30.4204	31.3651	32.0763	34.1507	30.6779	31.7104	31.1971	31.6579	30.4025	30.5537	32.6685	30.4055	30.3196	35.575	39.366	37.1594	36.9655	35.5006	37.6292	36.3731	36.7437	35.2347	35.4941	35.3017
stearic acid	117	27.2582	1.08752	0.954891	1.06039	1.4429	1.39747	1.51604	0.933087	1.62084	1.66635	1.45676	1.56041	1.41479	1.33634	1.26128	1.32625	1.38842	1.33215	1.30588	1.43499	1.20964	1.27125	1.26719	1.18134	1.30332	1.81084	1.94301	1.6789
galactose	186	28.1202	0.0384337	0.0584878	0.036421	0.0379907	0.0119565	0.0443997	0.0454987	0.0252308	0.0766004	0.0314422	0.0518448	0.0283447	0.0277078	0.0406	0.0221495	0.0366857	0.0862581	0.0903543	0.0736272	0.0679516	0.0794129	0.0617603	0.0756981	0.0750874	0.0643991	0.0614829	0.0702235
Digalacturonic acid	204	28.9181	14.9829	14.498	15.1998	12.9399	12.0668	13.6212	15.0779	12.3311	17.2425	16.8033	17.0596	16.5703	17.7216	18.1452	15.5372	16.6419	18.5015	17.9976	19.0477	15.5785	16.3598	15.3346	15.9519	16.6067	18.0537	18.0935	18.8939
d-Glucoheptose	205	29.1398	1.15505	1.11332	0.989474	1.32111	0.97577	1.07123	1.04851	1.13352	1.59243	0.692542	1.03678	0.799018	1.13501	0.898212	0.761961	0.555422	1.12592	1.19605	1.1098	1.0961	1.20549	0.974122	1.23048	1.07417	1.0817	1.2076	1.16479
cellobiose	231	30.7478	0.464936	0.516509	0.440541	0.371477	0.290692	0.449873	0.544033	0.320816	0.199276	0.24069	0.230566	0.207059	0.342909	0.219244	0.258094	0.302541	0.443277	0.280243	0.451807	0.447891	0.368979	0.354216	0.266022	0.293356	0.440552	0.448427	0.499483
1-Monopalmitin	57	30.782	0.955661	0.825599	0.838799	0.902887	1.21281	1.11847	0.79138	1.16519	0.798597	0.902772	0.789026	0.927909	0.968327	0.61089	0.741608	0.843366	0.829013	0.934219	0.776741	0.874165	0.908299	1.05454	0.772448	0.961029	0.917163	0.883087	0.9259
Digitoxose	186	31.0711	0.17431	0.232071	0.214327	0.15443	0.201981	0.210096	0.205541	0.142746	0.134107	0.104054	0.0668195	0.12588	0.150806	0.0830705	0.107149	0.144581	0.193235	0.245739	0.187567	0.238771	0.229405	0.145416	0.183967	0.238116	0.129751	0.0920946	0.220043
Monostearin	243	32.6225	0.153443	0.147423	0.311132	0.136751	0.117043	0.143676	0.27211	0.127572	0.0844013	0.245578	0.272219	0.162104	0.229911	0.129911	0.10507	0.237616	0.0859328	0.253186	0.0817525	0.0871905	0.272008	0.186735	0.283333	0.240434	0.24723	0.268942	0.206507
Epicatechin	281	33.729	2.5743	2.51259	2.56646	1.78504	1.84949	1.96178	2.4325	1.81823	1.60087	1.30344	1.09865	1.07563	1.3019	1.17421	1.27167	1.14916	3.08159	3.5592	2.99525	3.41622	2.90216	2.35236	2.8192	3.07292	2.53054	2.55758	2.73326
Sophorose	204	34.8667	1.87375	1.85784	1.93263	1.78888	1.52776	1.76229	1.97619	1.69476	1.27441	1.34023	1.4792	1.55259	1.21775	1.40587	1.84201	1.72912	2.51463	2.81798	2.40057	2.04341	2.60259	2.19032	2.22462	2.43268	2.43286	2.65741	2.48841
phosphate	299	14.1171	188.028	190.397	194.44	167.048	160.259	159.155	183.951	160.023	258.485	251.588	242.435	255.569	252.479	254.669	241.447	245.902	560.249	479.06	554.792	489.227	499.255	468.927	462.369	489.171	397.668	393.066	381.198
Ethanolamine	174	14.0091	38.6559	48.1756	46.7116	29.2586	29.6515	29.3871	46.0869	31.5868	41.4687	35.6495	41.2183	40.4808	43.3299	49.7529	43.5724	46.5877	88.232	90.4967	98.011	99.8469	88.2972	94.6132	95.1068	86.0249	52.8624	53.945	54.3522
sucrose	243	31.7996	173.271	165.645	161.834	167.654	167.784	176.123	161.494	163.098	151.836	143.651	151.676	153.11	158.587	148.501	140.596	153.469	174.217	188.606	185.943	162.062	173.15	170.13	171.921	178.227	182.992	183.553	182.487
fructose	103	23.2858	756.633	802.741	795.276	834.282	787.039	768.422	825.567	789.642	545.747	301.673	367.295	293.499	381.168	311.105	297.064	294.432	504.749	685.968	504.544	646.832	526.741	477.28	625.215	528.433	528.964	527.049	528.804
mannitol	74	24.2042	713.735	672.975	671.958	764.092	818.979	788.423	663.087	822.648	683.258	614.551	638.667	650.542	677.166	573.443	623.378	628.691	709.74	49.6818	340.045	719.816	734.954	754.849	719.069	736.597	686.869	698.588	691.845
Tagatose	103	23.4146	630.669	664.577	666.128	679.888	637.072	635.486	680.671	637.109	485.578	282.968	342.1	282.968	357.301	293.894	282.916	284.944	447.135	582.289	448.928	545.377	459.193	418.374	535.662	461.162	464.544	463.203	463.392
malonic acid	305	18.2234	178.193	191.599	194.805	127.39	123.631	145.166	203.596	124.566	294.88	435.831	399.126	411.388	392.702	490.985	450.572	431.891	272.306	300.869	281.67	243.196	277.414	268.078	268.739	278.937	282.118	279.034	280.636
Galactinol	204	23.6527	99.5131	95.0536	100.684	91.7265	105.703	92.9954	103.719	86.6753	118.249	124.082	120.574	117.225	117.986	134.572	120.738	119.74	122.176	129.524	133.335	146.004	123.288	125.339	126.069	126.303	121.608	122.032	122.107
beta-Mannosylglycerate	204	19.8382	4179.11	4212.82	4179.96	4091.91	4075.94	4173.07	4236.36	4117.84	4028.74	4384.28	4267.13	4256.54	3995.21	4315.76	4358.78	4229.58	3774.19	3981.68	3783.71	3685.43	3714.29	3686.2	3762.1	3728.06	4104.87	4113.16	4068.96
D-Talose	160	23.6355	85.1941	108.091	95.1629	87.715	83.2235	98.1052	98.5288	82.7616	64.1745	39.2153	47.8264	35.632	47.1786	42.5948	39.0472	36.2551	62.594	72.8858	55.4406	77.1987	65.3306	54.9596	71.4184	64.9498	40.3886	58.0404	4.4452
palmitic acid	117	24.6243	3.26604	3.57038	3.62419	3.80217	4.85564	4.57502	3.07235	4.73369	6.38427	6.03641	5.95869	5.13646	4.79869	3.91987	4.08126	3.95409	4.43844	3.86853	4.36121	3.71591	4.15657	3.75579	3.76532	3.63953	7.34768	7.15032	6.54189
oxamic acid	218	11.5711	1.18725	0.931924	1.05372	1.4393	1.63288	1.43722	0.9925	0.11611	1.28615	1.08838	1.20867	1.26265	1.33873	0.939689	1.08693	1.09942	1.22441	1.39833	1.40261	1.36372	1.36401	1.56649	1.14723	1.38659	1.19026	1.23798	1.20186
shikimic acid	204	21.13	9.57632	9.10965	9.34409	8.30724	7.65316	8.25576	9.66417	7.54332	14.4756	14.8046	15.1973	15.9392	16.6227	15.9284	15.6591	15.741	11.6388	12.1088	11.6229	9.67972	10.4963	10.0502	9.83445	11.2404	10.906	10.6732	11.168
Glucose-1-phosphate	217	13.2129	810.07	817.422	807.875	746.307	778.126	780.349	799.85	787.773	775.298	978.062	919.037	967.019	885.253	994.416	992.583	966.936	821.821	812.862	833.289	752.591	778.832	829.097	744.007	779.526	846.107	844.374	838.448
Saccharic acid	333	25.1901	11.3445	10.4661	11.3027	9.67985	9.28948	10.5714	11.5693	9.14197	11.1974	11.4511	12.2244	10.614	13.2382	11.6818	11.1232	11.0138	15.3169	13.019	14.3716	10.7448	13.3805	12.5572	12.7452	13.4179	12.5454	12.7401	12.4836
Cumic Acid	222	9.95076	3.26556	2.93734	2.84306	3.49492	3.92293	3.56289	2.76905	3.87371	2.96244	2.50314	2.80353	2.86881	3.22536	2.52487	2.87496	2.9906	3.32566	3.46889	3.59808	3.13334	3.46321	3.50462	3.03162	3.37744	2.53967	2.65577	2.58775
trehalose	191	32.8652	13.7522	12.1204	13.6121	15.2985	13.2544	15.9013	13.3401	12.4475	11.4734	13.1665	12.9481	15.2032	10.7168	9.49973	12.3866	15.4142	12.5749	11.2664	16.1654	9.17947	13.3157	11.9065	9.35582	13.9668	13.335	13.2327	14.3725
oxoproline	156	18.2561	84.2894	80.5345	82.7853	97.9592	93.4333	103.372	81.3356	94.5591	66.534	65.8476	65.3432	60.822	54.5306	51.5413	54.2856	55.2917	80.5379	87.8305	84.2338	67.8639	76.6597	79.9357	63.9924	75.9558	89.6736	89.3285	84.0275
benzoic acid	179	13.6917	2.21122	1.98989	2.01889	2.50281	2.6591	2.60288	2.07401	2.63895	1.81948	1.89315	1.85368	1.87855	1.99339	1.63511	2.18809	1.98156	2.24517	2.30739	2.58547	2.05228	2.47553	2.28432	2.10228	2.31356	1.73313	1.74048	1.77358
Hippuric acid	208	9.55605	0.121501	0.124134	0.157116	0.247712	0.23859	0.186049	0.156049	0.235016	0.0828745	0.0801469	0.115572	0.0680764	0.118541	0.0976187	0.114702	0.1211	0.114046	0.0776857	0.0751517	0.0926114	0.0953278	0.0756692	0	0.0675634	0.119488	0.125079	0.119132
leucine	158	9.60357	1.1667	1.04414	1.06766	1.4871	1.72763	1.59111	0	1.78182	0.984752	0.910116	0.988285	1.08965	1.0572	0.803531	1.00521	1.06295	1.04935	1.0288	1.31703	1.07893	1.23964	1.319	1.07463	1.26592	0.906846	0.930435	0.973122
Methyl yellow	105	10.5073	0.591571	0	0.595999	0.671968	0.809434	0.579487	0.405672	0.702169	0.57813	0.349135	0.379127	0.485818	0.426839	0.421664	0.419657	0.583439	0.459529	0.481826	0.625759	0.561528	0.598562	0.764393	0.505331	0.528112	0.415496	0.341993	0.531954
Atrazine-2-hydroxy	215	11.8296	2.87081	2.63588	2.50528	3.75064	4.67781	4.22012	2.6461	4.9627	1.48024	0	1.11431	1.15712	1.56655	1.02034	1.29308	1.29409	1.71144	1.94404	2.09051	1.7116	1.91492	1.90459	1.73519	2.01407	1.2456	1.23653	1.27637
4-HYDROXYPYRIDINE	152	12.0954	0.81307	0.945621	0.818527	1.15627	1.20165	1.17484	0.883646	1.31856	0.848002	0.764721	0.871179	0.885556	0.882323	0.621535	0.910739	0.879135	0.731348	0.76007	1.14886	0.93769	1.02435	1.02626	0.936477	0.986129	0.539719	0.775473	0.843683
N-Acetyl-L-leucine	84	12.2447	1.50067	1.13823	1.00165	1.2786	1.29485	1.3135	0.940473	1.2614	1.26502	0.944083	1.12969	1.36164	1.59907	1.34284	1.54741	1.48109	1.81524	1.70657	1.86947	1.63927	0	1.66088	1.44978	1.5325	0.910509	0.904871	0.974257
Analyte 1	58	12.6541	0.286477	0.26647	0.247535	0.45243	0.439562	0.333213	0.239169	0.469186	0.314999	0.242942	0.316779	0.259041	0.239724	0.265204	0.281818	0.256873	0.316033	0	0.371721	0.339878	0.341932	0.275644	0.337221	0.267359	0.292432	0.308282	0.294889
(-)-Dihydrocarveol	169	13.626	0.26992	0.217559	0.219511	0	0.353473	0.396652	0.28215	0.489396	0.295781	0.229154	0.241925	0.453407	0.295178	0.216121	0.270922	0.260257	0.348238	0.267604	0.643602	0.634093	0.7941	0.708242	0.29633	0.315838	0.289606	0.300762	0.27456
D-erythronolactone	101	15.8986	0.591502	0.702828	0.698863	0.670489	0.720723	0.67065	0.657724	0.736264	0.962844	0.957957	0.882298	0.990764	0.861959	0.794583	0.998454	0.96719	0.789486	0.700641	0.850571	0	0.831379	0.772388	0.698916	0.803607	0.784716	0.787578	0.826194
3,4-Dihydroxypyridine	168	15.9391	0.100669	0.065853	0.0884465	0.0887191	0.119763	0.126524	0.0824752	0.0982505	0.0771436	0.0387958	0.0756579	0.0758465	0.0703431	0.0683532	0.0823311	0.100009	0.0490205	0.081456	0	0.0787251	0.08806	0.0902417	0.0951657	0.0561011	0.0644073	0.0672496	0.0760451
Threonic acid	220	18.5618	0.319302	0.310908	0.25289	0.237228	0.240589	0.312379	0.222003	0.312257	0.193244	0.283002	0.330591	0.344894	0.343114	0.368313	0.460087	0.402756	0.229579	0.217011	0.292863	0	0.243654	0.163823	0.187417	0.210576	0.272144	0.248959	0.234454
glutamic acid	128	19.5898	0.379146	0.357818	0.379334	0.366339	0.352129	0.412373	0.315282	0.419419	0.498915	0.428015	0.469607	0.283539	0.287881	0.417484	0.301905	0.273071	0.502369	0.659191	0.467583	0	0.479859	0.425838	0.400002	0.47659	0.484117	0.49444	0.4294
Aconitic Acid	215	21.3509	0.0857765	0.161472	0.163428	0.215607	0.265792	0	0.336349	0.295832	0.293691	0.296575	0.422783	0.419975	0.39257	0.252741	0.362892	0.258062	0.378472	0.179674	0.337021	0.268809	0.304764	0.294057	0.30164	0.297266	0.261287	0.286248	0.187125
heptadecanoic acid	117	25.8644	1.79402	0	1.06421	1.84973	1.36448	5.61862	0.879892	1.8019	2.70716	2.19833	2.18545	2.07751	2.14587	1.81008	2.00483	2.0684	2.3087	2.38224	2.35972	1.96759	2.00588	1.9821	1.80483	1.99392	2.9217	3.02395	2.85644
Leucrose	243	31.5424	0.202794	0.215559	0.172259	0.330758	0.221435	0.238498	0.173703	0.228205	0.409949	0.348115	0.346595	0.326478	0	0.340671	0.212009	0.37355	0.197315	0.333977	0.240486	0.204843	0.277138	0.242689	0.239466	0.341372	0.184157	0.167201	0.229542
prunin degr. Prod.	243	32.5295	0.197344	0.173245	0.289509	0.161102	0.0915929	0.165038	0.320343	0.0666794	0.0961425	0.229427	0.203192	0.128574	0	0.0278725	0.256566	0.188164	0.178759	0.239459	0.213587	0.163636	0.296608	0.176446	0.289104	0.277655	0.202216	0.238503	0.155343
Carnitine	117	9.53135	1.25374	1.15403	1.20882	1.32022	1.6368	1.56974	1.20138	1.69134	1.08081	0.889996	1.02385	0.975553	1.22748	0.842929	0.997846	1.14412	1.20166	1.17078	1.35845	1.10617	1.325	1.36832	1.23921	1.27472	0.910578	0.939737	0.973524
Phytol	143	9.34666	2.17886	2.17303	2.17422	2.46697	2.33536	2.62634	2.05418	2.3769	1.29765	1.44174	1.82488	1.89702	1.39437	1.28385	1.52141	1.71423	2.41745	2.176	3.36117	2.11598	2.97537	3.18916	2.30059	3.36619	1.6812	1.71851	1.67604
Norleucine	86	12.0018	6.87045	6.82704	7.16224	7.51748	6.53311	8.01412	7.105	6.7796	1.8759	1.47858	1.61605	1.49539	1.55162	1.77455	1.46186	1.54775	3.06705	3.2618	2.25597	2.2872	2.26162	2.09027	1.85722	2.26054	3.29064	3.38761	3.57327
2-Deoxyuridine	155	9.30818	1.50224	1.13315	1.02022	1.86012	1.33681	1.91255	1.23824	2.22426	1.41624	1.19214	1.01613	1.15391	1.46966	0.857821	0.953199	1.04659	1.07262	1.11543	1.48191	1.12523	1.65728	1.44008	1.37319	0	1.09078	0.967525	0.994281
Maleamate	244	10.9093	9.18092	8.32271	8.66455	8.9906	9.43198	9.7249	8.58819	9.66206	40.9532	33.2646	34.1649	38.519	32.8726	68.0783	30.8144	34.2328	11.3795	14.7481	13.0171	15.4983	12.6959	12.3305	11.8372	12.4188	18.1853	18.6853	17.5398
lactic acid	117	10.301	13.4335	12.4264	12.5218	14.2381	14.3397	15.4759	12.4831	14.1886	16.1983	16.3196	17.0267	18.0358	15.5885	14.728	17.2631	18.372	11.0087	10.9826	14.5457	10.7361	12.8906	13.0084	11.3238	12.8494	12.7126	12.9415	12.971
quinic acid	215	23.1413	34.4255	37.1816	34.3266	32.7559	33.6457	33.6694	36.2591	34.3481	52.2938	50.2078	55.6546	53.0233	57.4797	47.722	49.4813	52.1911	48.1153	53.8312	48.5196	42.6847	47.3548	46.0737	46.3307	47.6825	46.2152	46.1065	45.4419
glutamine	155	11.886	2.5188	2.03866	1.90256	2.21488	0.979804	0.822546	1.98463	0.950393	0.881402	0.747076	0.855402	0.675938	1.02834	0.840283	1.05766	0.943663	1.13716	1.09372	0.855677	1.01271	0.876626	0.821388	0.77461	1.13118	0.666617	0.591412	0.789994
glycerol	205	14.063	55.4221	47.5899	46.4796	62.9707	68.0932	85.1899	47.1837	69.513	60.0738	50.6786	46.5911	57.0125	55.5609	43.5528	53.4395	57.5055	62.6358	60.0355	78.7461	54.853	67.4927	65.9425	52.9781	67.0743	50.9708	51.7052	50.2501
palatinitol	204	34.2875	34.4805	37.6728	37.4171	34.0044	31.5067	29.0455	36.8847	31.4914	22.6008	24.6609	26.1701	25.0444	29.0389	23.302	26.3004	26.4544	48.8967	44.4932	53.1717	39.8988	42.1965	41.3926	41.968	46.5247	40.4312	38.8562	45.003
cis-1,2-Dihydronaphthalene-1,2-diol	191	17.0683	3.48915	3.40069	3.42481	3.7978	4.43701	4.24088	3.51061	4.41828	0.908449	1.79399	0.484755	1.53125	0.472808	0.514485	1.46398	0.624698	1.78911	1.19739	1.95509	1.54101	0.403078	2.26822	0.411754	2.03592	0.959681	1.2368	0.839436
3-Aminoisobutyric acid	102	9.77699	22.9864	22.2851	24.1912	23.8584	28.0681	24.5387	26.1819	27.4468	22.5	17.7682	20.6789	20.9576	23.2533	21.4916	18.3815	19.373	26.189	34.8695	29.1255	32.9482	29.4825	33.6949	27.385	29.4619	23.2638	24.3343	24.4309
21-hydroxypregnenolone	119	10.9338	0.94019	0.832469	0.855709	1.00128	1.06372	0.96902	0.854544	1.10279	0.644244	0	0.592306	0.674603	0.718515	0.548925	0.69396	0.6863	0.726868	0.934982	0.928418	0.806262	0.808296	0.928239	0	0.948468	0.6454	0.671976	0.667932
2-Amino-3-methyl-1-butanol	188	11.0399	0.22433	0	0.235237	0.242589	0.246921	0.222009	0.231762	0.319541	0.128627	0	0.152198	0.14492	0.18983	0.131236	0.135353	0.151074	0.180181	0.18901	0.233877	0.169817	0.210149	0.186885	0.18899	0.20471	0.16424	0.154499	0.205862
3-Hydroxypyridine	152	11.7696	0	2.13691	2.10767	2.80513	3.06271	2.98953	2.24688	0	1.98941	1.76155	1.96391	2.01091	1.93521	1.63833	2.06802	1.95497	2.0797	2.11261	2.39208	2.10454	2.40415	2.28183	1.93578	2.46677	1.89582	1.92782	1.96837
N-Methyl-DL-alanine	130	12.6682	0.258136	0.187498	0.186989	0.401165	0.454817	0.352281	0	0.401762	0.287778	0.280099	0.271084	0.267257	0.291032	0.244651	0.268452	0.259804	0.24134	0.315891	0.341751	0.334835	0.314026	0.310025	0.321155	0	0.273332	0.318719	0.279351
piperine	114	12.9878	0.340105	0.288278	0.259629	0.427233	0.463487	0.512825	0.301208	0.444435	0.389711	0	0.324377	0.286873	0.314069	0.239689	0.28535	0.293461	0.341484	0.356341	0.366829	0.316415	0	0.368294	0.287442	0.330782	0.329754	0.310741	0.333329
thymidine	125	13.3702	0.237013	0.218044	0.193838	0.24491	0.264533	0.337193	0.199225	0.309298	0.233763	0.193699	0.183076	0.197466	0.178619	0	0.182735	0.22063	0.206684	0.271029	0.287843	0.277912	0.324759	0.276968	0.2641	0.271405	0.140512	0.19292	0.228615
2-ketoadipate	100	13.5535	0.409462	0.283565	0.331973	0.40669	0.374699	0.408679	0.338736	0	0.213558	0.159043	0.222804	0.218449	0.180159	0.185696	0.167025	0	0.452478	0.40183	0.468399	0.363607	0.478714	0.400239	0.322468	0.524502	0.28657	0.364087	0.256675
caprylic acid	117	13.8266	1.49409	0.364631	1.5009	1.66171	0	1.87997	1.41577	1.61629	1.76069	1.44507	0	1.33724	1.55666	1.3408	1.40103	1.48328	1.92315	2.33749	2.05999	1.71987	1.79481	1.77762	1.72029	1.84914	1.57792	1.49704	1.6859
Dodecanol	243	17.0192	2.55948	2.10809	2.25346	2.63658	2.90265	2.90955	2.07692	2.71526	1.24458	0	1.58682	1.63194	1.73235	1.65274	1.93175	2.10686	2.4026	2.55425	2.75491	2.48001	2.38084	2.68894	2.59785	2.82126	0.8063	1.11419	1.30472
thymine	183	17.4132	0.0375116	0.0423445	0.0261308	0.0375929	0.0646939	0.078322	0.0274356	0.0653231	0.0177057	0.0211735	0.0281938	0.0265399	0.0465448	0.0177825	0.0440683	0.0303785	0.0535506	0.0541524	0.059813	0.0449376	0.0408707	0.039678	0.040553	0.0401139	0.00725123	0	0.0217537
Lyxonic acid, 1,4-lactone	186	21.5552	0	0.0258331	0.0611112	0.0333699	0.041983	0	0.0383019	0.0234246	0.626626	0.367545	0.421962	0.130252	0.227071	0.487504	0.309943	0.282886	0.214781	0.722508	0.0875044	0.386271	0.231785	0.121822	0.199976	0.0872256	0.19911	0.204835	0.198067
alpha-Ecdysone	171	31.2794	0.423152	0.407644	0.476481	0.298439	0.164401	0.353244	0.42817	0.445541	0.665074	0.445879	0	0	0.536239	0.617971	0.448167	0.46317	0.822095	1.16198	0.780609	1.20568	0.803453	0.780471	0.961686	0.807686	0.627107	0.527567	0.889037
Cellobiotol	204	33.8679	12.5781	12.2994	12.7759	11.5139	10.623	10.3643	12.773	9.68674	14.7356	17.7849	19.0519	14.8873	18.626	22.5428	13.4942	20.1676	22.3946	22.6549	18.8536	22.5258	20.5187	20.8352	22.7422	21.2603	21.1032	18.9386	23.7897
O-acetylserine	174	12.5885	0.28711	0.256661	0.248055	0.298871	0.374665	0.338572	0.288161	0.412252	0.25467	0	0.240328	0.235629	0.25025	0.201851	0.294005	0.224361	0.254628	0.345918	0	0	0.331095	0.333129	0.292279	0.319879	0.268054	0.249798	0.303566
N-Methyl-L-glutamic acid	98	13.901	0	0	0.257213	0.236356	0.285046	0	0.288319	0.312552	0.695891	0.654644	0.609005	0.655935	0.620126	0.776827	0.615527	0.726304	0.314179	0.300996	0.387802	0.31487	0.397133	0.325722	0.317116	0.310448	0.407169	0.403942	0.402214
trans-4-hydroxy-L-proline	158	17.3849	0.511395	0.42267	0.428211	0.355996	0	0.417616	0	0.32998	1.63878	1.2821	1.20803	1.29027	1.83211	1.54178	1.45972	1.31067	0.824133	0.828132	0.769193	0.759559	0.681537	0.627635	0.65745	0	0.773475	0.839907	0.834313
3,4-dihydroxybenzoic acid	174	22.4263	0.0200342	0.0287077	0	0.0817607	0.220448	0.0419762	0.0390598	0.360208	4.45684	2.48786	3.2532	1.91047	1.68941	4.69214	2.20505	1.76761	1.65909	5.59989	0.631049	3.2087	1.37102	0	0	1.70693	1.84023	1.89747	1.72327
D-galacturonic acid	244	25.1558	0.299415	0.343487	0.347339	0.356569	0.358439	0.352918	0.34396	0.346381	0.280007	0.156731	0.269946	0	0.390886	0.188166	0.223908	0.215533	0.449178	0.49985	0.543111	0.42818	0.459933	0.380909	0.511781	0.559045	0.0686669	0	0.206001
salicin	179	31.1432	161.952	136.941	120.85	163.946	217.857	108.024	63.9633	128.913	160.95	87.216	0	83.8586	74.5041	58.3029	76.7149	124.331	91.4447	96.6219	203.449	191.132	178.427	201.975	155.666	148.645	45.4435	0	136.33
phloretin	179	32.3513	5.0598	4.22272	4.52648	4.47281	4.671	4.36984	4.21484	4.79109	2.56028	1.98816	2.09573	2.66973	3.11368	2.98351	3.12165	2.94004	5.07898	5.57709	5.69162	5.91339	5.83709	6.0899	5.68641	6.2555	2.5585	2.71307	3.10684
Methyl-beta-D-galactopyranoside	204	27.5825	3.22576	2.52466	4.44477	3.201	3.4616	1.6787	4.05577	1.01498	4.17028	5.50534	2.26106	3.95311	2.08239	2.64608	2.771	2.18451	3.24299	2.98989	3.31479	2.42264	6.24969	7.2505	2.73063	2.9303	2.72692	2.7274	2.872
5-Methoxytryptamine	174	11.0085	7.77311	7.61704	7.50395	8.86264	10.0326	9.6653	7.41341	9.34239	6.5819	5.81129	6.15584	6.42871	6.26724	4.93204	4.62696	6.39703	7.23856	8.619	8.45181	7.41681	7.92928	7.60395	7.16898	6.84903	6.27784	6.2157	6.8052
N-Acetyl-L-phenylalanine	57	9.65448	0.3948	0	0.388957	0.391809	0.523635	0.497279	0.290796	0.556895	0.362976	0.414651	0.315299	0.338527	0	0.227295	0.283527	0.427753	0.28537	0.396007	0.424697	0.366317	0.3784	0.425307	0.393909	0.380414	0.123881	0.371644	0
2-methylfumarate	185	16.0913	0.143212	0.129336	0.0919114	0.156315	0.15596	0.155399	0.118532	0.167661	0	0.0760778	0.0768311	0.0922309	0.112023	0.0998487	0.11193	0.13722	0.136831	0.145799	0.150894	0.163262	0.158408	0.147029	0.139371	0.168541	0	0	0
creatine degr	147	10.7821	13.0725	11.2981	11.5156	13.4092	14.2211	13.7368	10.9045	14.1305	6.05524	5.33909	6.69994	7.78605	8.48021	7.97389	9.85959	10.3942	12.1778	12.6996	13.9086	12.306	13.3229	14.1549	12.2974	14.1544	2.48537	1.84494	2.11039
D-erythro-sphingosine	204	22.0963	15.4801	10.8782	9.37397	8.40917	12.529	11.744	11.8479	8.7586	10.3931	10.4483	10.2306	11.2137	19.091	11.3521	7.87167	13.5128	19.9755	20.4317	26.0307	21.972	19.8536	27.0761	11.9034	23.5333	19.0412	19.0732	22.1489
Methyl Phosphate	243	12.428	0.42934	0.472556	0.483809	0.361833	0.317352	0.32299	0.451822	0.285737	0.911027	0.98695	0.989291	0.793653	0.665992	0.98925	0.918712	0.738475	1.06245	0.87174	1.02946	0.977362	0.968588	0.734633	0.820021	0.879896	0.940176	0.959842	0.929221
dibenzofuran	168	11.3422	2.68939	2.25564	2.10122	2.4826	2.54825	2.38485	1.96686	2.74245	1.11023	1.05296	1.38275	1.56488	1.92272	1.88883	2.14032	2.35421	2.55318	2.91505	2.99073	2.78645	3.01839	2.93228	2.62094	3.14898	0.726384	0.760509	0.912029
Citramalic acid	231	17.4717	0.323671	0	0.264981	0.233348	0	0.269157	0.24137	0	0	0.298477	0.347906	0.392092	0.419725	0.305415	0.331254	0.315332	0.38996	0.361941	0.409538	0.300641	0.339065	0.318856	0.323057	0.361122	0.198685	0.341202	0.254853
beta-Alanine	102	10.1829	0.604397	0.652968	0.607239	0.62658	0.63256	0.51541	0.600512	0	0.249865	0.508269	0.158349	0.459846	0.679407	0.486878	0.567424	0.16393	0.582604	0.773478	0.743544	0	0.952386	0.758994	0.765529	0.967116	0.292593	0.163169	0.592213
2'-deoxyadenosine	281	13.0394	0.0550547	0.0356188	0.0347689	0.0538672	0.0572446	0.0579128	0	0.0571847	0.0307314	0.0358938	0.0547001	0.0378058	0	0.0407411	0.0413354	0.068577	0.050345	0.0598183	0.0682675	0.0559089	0.0582513	0.0661875	0	0	0.00655491	0	0
Analyte 190	183	15.1658	0.476133	0.0398298	0.314448	0	0	0	0.351984	0	0.475785	0.247486	0.335061	0.317275	0	0.323148	0.284694	0.442318	0.544599	0.413909	0.534104	0.401148	0.559586	0.541337	0.485612	0.0346486	0.162553	0.239776	0.247883
Analyte 479	203	24.1834	2.77023	3.00411	1.46389	0	2.19517	4.57589	2.26447	0	2.00697	2.8329	1.22877	2.0045	0.631876	0	1.71894	2.35728	0	0.788057	0.815868	2.58727	0	1.85753	1.5791	0	1.61147	2.57729	2.0389
(+)-catechin	179	33.9372	0.308639	0.179704	0.272521	0	0	0	0.279953	0	0.241729	0.173243	0.173449	0.15022	0	0.239578	0.20085	0.169177	0.390988	0.359108	0.492805	0.352363	0.340692	0.312953	0.357241	0.404029	0.257066	0.392542	0.378655
Methylmalonic acid	147	10.626	1.25818	1.08654	1.47901	1.41835	0	1.49752	1.20192	2.0647	1.44588	1.07896	1.23928	1.26737	7.32765	1.13522	0	1.22794	2.83639	1.39641	1.59977	1.45762	1.59462	1.66758	1.36434	3.34431	0.462845	0	0
maleic acid	126	14.5993	0.778893	0.60371	0.597065	0.695766	0.759535	0.657965	0.471595	0.680932	0.595671	0.523094	0.746432	0.829467	0.92087	0.885376	1.02834	1.00651	1.07358	1.0454	1.03657	0.884323	0.820476	0.909063	0.767658	0.831347	0.365396	0.382892	0.471394
1-Hydroxyanthraquinone	281	9.38931	1.58112	1.92029	1.8573	1.77025	1.95754	2.09722	2.02422	2.13444	1.57532	1.16258	1.27656	1.3465	1.45332	1.2943	1.37779	1.39733	1.8746	1.73784	1.8641	1.46962	1.78897	1.76081	1.63542	1.75861	1.26311	1.34551	1.30723
3-Cyanoalanine	141	11.2888	0.411043	0.377364	0.382086	0.468274	0.548839	0.510347	0.363066	0.519456	0.408834	0.334477	0.361756	0.349322	0.427482	0.313179	0.350674	0.39052	0.415918	0.425286	0.450009	0.419946	0.487023	0.472335	0.417966	0.446843	0.351648	0.385189	0.348171
sorbitol	231	21.897	35.6285	35.3383	36.0824	32.4291	32.6408	32.9411	36.9026	32.5259	78.1827	80.273	77.6438	84.8554	83.1241	89.9678	83.0942	86.8703	66.0831	67.3319	69.7613	63.4884	65.9207	63.3345	63.5086	65.5532	60.7738	60.8353	60.4076
N-epsilon-Acetyl-L-lysine	82	9.43963	0	0	0	0.60492	0.610358	0.459481	0	0.490257	0	0.281457	0.380814	0.472966	0.372743	0.251326	0.354133	0	0.374454	0.325907	0.450085	0	0.509209	0.531209	0.335762	0.573489	0.401904	0.483204	0.453902
5-Hydroxyindole-2-carboxylic acid	231	14.396	0.927504	0.575366	0.40942	0.458379	0.499485	0.849145	0.402843	0.513863	0	0	0	0.746297	0.392776	0	0.849605	0.895326	0.472103	0.870072	0.86167	0.845832	0.919307	0.795081	0.872171	0.912699	0	0	0
4-hydroxybutyrate	89	16.0241	0	0.313928	0.291163	0	0.201725	0.254562	0	0	0.65161	0.786496	0.856451	0.829219	0.62115	0.887525	0.844002	0.77325	0.364331	0.364719	0.338382	0.293642	0	0	0.282278	0	0.425277	0.424316	0.443367
Cinnamic acid	161	31.7314	3.16067	0	0	3.62368	3.83191	3.41375	2.53078	3.84435	2.32344	2.36366	2.75012	3.10018	3.00402	2.50023	0	3.48552	3.32034	3.24823	0	2.86206	3.79843	3.7485	3.27844	4.00905	0	0	0
Nicotinoylglycine	208	9.91403	2.20086	2.03418	2.05718	2.58245	2.88744	2.97702	2.05707	3.00843	2.15588	1.79797	2.04094	2.08361	2.37223	1.79986	2.11012	2.1336	2.30758	2.47522	2.64439	2.24912	2.4321	2.54388	2.32982	2.55864	1.92792	1.95087	1.9359
fumaric acid	245	17.4854	41.0168	38.766	42.1616	35.817	31.2099	33.3411	38.8199	32.5389	19.3982	17.111	17.6672	19.7088	16.4864	16.658	19.4366	18.0253	44.0368	41.8861	43.7521	40.4287	43.3869	35.4385	39.1378	43.9748	27.2432	28.3754	29.7873
2'-Deoxycytidine 5'-triphosphate degr prod	160	16.3071	0.0721007	0	0.236703	0.114281	0	0.0837329	0.0616412	0	0.0816324	0.180922	0	0.172336	0.109694	0.128499	0.082571	0	0.290106	0.0911742	0.269952	0.0807349	0.125088	0	0.305779	0.322223	0.0534558	0.160367	0
hydroxyurea	222	15.5212	0.259988	0.240356	0.249132	0.251146	0.243817	0.2416	0.274036	0.265761	0.266857	0.223858	0.222997	0.232945	0.29042	0.195835	0.22505	0.22413	0.275283	0.331528	0.427559	0.29795	0.408348	0.370547	0.362467	0.356107	0.28522	0.271226	0.29705
Diglycerol	103	16.4001	3.18277	2.98807	3.10478	3.42608	3.2891	3.35793	3.11001	3.26446	5.3223	5.41482	5.3467	6.27034	5.66044	6.38063	5.75678	6.06077	5.08171	5.21102	5.51533	4.58048	5.45364	4.691	4.19445	5.41337	4.38437	4.50086	4.29308
2-aminoethanethiol	174	10.2428	52.2912	49.0717	47.2138	59.7901	67.5957	65.0727	48.3457	68.7128	47.5841	40.6213	43.2827	44.1696	48.1467	36.0744	43.0234	44.6622	48.9242	52.055	58.4358	49.531	54.5627	55.9472	49.9424	54.5602	44.1217	44.7958	44.3779
Capric Acid	117	17.0361	0	0	0	0	0.449398	0	0	0.409516	0.443884	0.446761	0.388221	0.3948	0.483278	0.426955	0.369895	0.286845	0.438835	0.502727	0.37948	0.361689	0.482048	0	0	0	0.481544	0.484863	0.509975
5,6-dihydrouracil	171	12.7403	0.778154	0.699414	0.651477	0.824815	1.03617	0.808316	0.671113	1.17903	0.473873	0.387019	0.429836	0.491196	0.553385	0.448582	0.539493	0.548725	0.727899	0.754069	0.849321	0.688184	0.824124	0.764233	0.742026	0.815274	0.413935	0.437582	0.44169
raffinose	306	22.3791	16.5293	17.3472	16.9852	13.7854	14.7594	0	16.6372	15.1393	14.8908	20.5703	19.5787	20.3806	17.7717	22.2227	21.0698	20.5976	15.9048	15.0493	0	14.5711	0	16.2411	14.7174	0	18.0625	17.4252	18.4131
DL-dihydrosphingosine	132	9.22201	1.89059	2.58879	2.63733	2.43854	2.38591	2.55709	1.45222	2.58223	3.96317	4.98004	3.86273	1.73401	5.68079	3.34178	1.67458	3.31878	2.88417	1.4911	2.94424	1.75197	4.2435	4.6759	2.02756	2.40227	2.23316	3.26943	2.19909
Galactonic acid	275	23.3769	11.7401	10.8026	11.1	9.32933	9.07512	9.78867	11.6339	9.32803	18.3684	17.731	19.0917	18.3616	22.9235	19.5465	17.4749	18.382	18.4855	16.2364	20.6655	14.8611	16.9186	17.0123	15.8122	17.1186	16.0226	15.9703	15.6704
cycloleucine	156	11.5922	1.75398	1.43589	0	1.43055	1.28895	0	0	1.40294	0.2046	0.143302	0.187044	1.21072	0	0.197826	0.163514	0.177336	0	0	0	0	2.04195	0.164578	0.203473	1.9895	0.0430813	0	0.129244
3-Phenyllactic acid	193	21.1425	0.870835	0.744303	0.866374	1.12169	0.761985	0.897229	0	0.883259	0	0.359891	0	0	0	0	0.406686	0	0.655771	0	0	0.493217	0.703563	0	0.609565	0.751893	0.657529	0.656881	0.681683
2,3-Dihydroxypyridine	166	14.8735	0.233335	0.125908	0.125599	0.206777	0.195646	0.219661	0.12606	0.176383	0.138376	0.123858	0.118007	0.143314	0.144618	0.11043	0.230933	0.153285	0.148386	0.233886	0.164286	0.12786	0.249226	0.162327	0.132385	0.168077	0.0939321	0.14161	0.140186
gluconic acid	299	21.7003	0.390482	0.345708	0.4123	0.398071	0.422283	0.437551	0.345355	0.420602	0.476048	0.463834	0.407068	0.427485	0.391497	0.304313	0.288482	0.408273	0.594088	0.684472	0.736469	0.63784	0.672085	0.636073	0.491251	0.572569	0.656997	0.642845	0.599538
fucose	117	9.26932	2.04777	1.63401	1.92131	2.11202	0	2.12419	1.85398	0	2.03944	1.90637	2.13338	2.09695	2.18679	1.94917	2.03142	2.12603	2.50272	2.56143	2.92478	2.28329	2.85884	2.58501	2.26332	2.81382	2.07571	2.08498	2.1495
Levoglucosan	204	19.7212	17.6825	15.8185	21.9658	15.8259	17.218	16.3683	15.114	22.9329	17.5464	20.8337	17.9864	22.3753	20.9913	20.817	22.5997	22.7077	18.0009	19.7895	20.5088	16.1921	11.8504	19.0588	17.4625	19.3616	17.0683	16.0589	16.8382
DL-Anabasine	112	16.2534	0	0	0.143263	0	0	0.125293	0	0.179866	0	0	0.121785	0.145044	0.105845	0	0.13178	0.123435	0.153238	0.150625	0.153797	0.111148	0	0.123895	0.134975	0.127174	0.0336567	0	0.10097
naphthalene	128	21.464	0	0	0.333625	0	0.548794	0.483557	0	0.501712	0.726911	0.847982	0.711976	1.11816	1.11865	0.80818	0.916037	1.11163	0	0	0	0.437346	0.526177	0.650791	0	0	0.161117	0.483352	0
tartaric acid	204	25.2593	4.1822	4.39827	4.19111	4.03568	4.25735	3.97785	4.15088	4.39154	0	1.25821	0	2.20036	2.93332	0.154138	0	0	0	2.59513	0	0	0	0.117099	0.152902	0	2.10814	0	6.32441
Pelargonic acid	216	15.4639	0.116415	0.10527	0.108401	0.147672	0.104145	0.140487	0.110358	0.114191	0.0999256	0.0926438	0.0797396	0.091568	0.0910088	0.0653547	0.0983936	0.0964574	0.128935	0.107837	0.132216	0.115547	0.080367	0.13511	0.0971818	0.106323	0.113942	0.0991265	0.12962
5,6-Dimethylbenzimidazole	131	11.4852	0.38593	0.388766	0.354378	0.416709	0.426311	0.516615	0.390665	0.426399	0.265859	0	0	0.347871	0.284884	0.235534	0	0.280534	0.421371	0.366492	0.449792	0.336516	0	0.352005	0.359307	0	0.315188	0.307241	0.327216
xylitol	129	21.0247	5.0702	4.85338	0	4.59709	4.58185	0	5.33577	4.58779	4.98556	4.64119	5.12123	5.18838	6.28489	5.42696	5.32435	5.4237	7.41193	6.73327	8.75924	5.97589	6.87389	6.74897	7.15601	7.18043	3.67635	5.49427	5.53476
Chlorogenic Acid	219	29.0455	3.60055	4.72355	5.99367	3.04957	4.52284	2.69941	2.7323	8.66057	4.2727	0	0	4.28193	4.1058	3.72291	5.64714	4.7459	4.98426	3.75119	4.68716	4.76374	4.26514	3.77907	3.25166	4.41622	3.66884	5.18067	5.82587
Isoleucine	158	14.4541	12.36	11.7485	12.1641	14.2579	13.0984	14.0104	12.0283	12.855	2.78671	2.34228	2.73676	2.7949	2.39956	2.85901	2.67021	2.61547	4.97582	4.97417	4.33749	3.81453	4.29838	4.34027	3.71995	4.23618	5.88146	6.18011	5.84677
2-Monopalmitin	183	21.9548	0.0364409	0.228517	0.20162	0.209032	0	0	0.180562	0.192631	0.192932	0.195381	0.124403	0.138778	0.134512	0.178648	0	0	0.219216	0.203328	0	0	0	0.211728	0	0	0	0	0
L-Allothreonine	132	23.5271	0	0	6.00736	5.98428	6.22421	6.01225	2.04838	7.30406	4.13639	1.64659	2.74256	4.09314	2.38453	0	2.4606	5.0631	5.73414	2.95173	6.35079	3.99207	0	0	4.58874	4.81284	4.28134	0	5.61491
serine	204	15.5644	6.50134	6.77176	7.17761	6.17728	5.80279	6.46879	7.13014	5.69957	4.58022	4.84352	5.70725	5.68582	4.94949	6.75969	5.80143	5.32125	9.74476	12.8444	9.73747	10.3342	11.6162	10.8308	11.6473	11.624	6.82493	7.10473	7.19097
D-alanyl-D-alanine	188	15.6565	0.295887	0.306428	0.261535	0.314233	0.379504	0.339153	0.284864	0.389954	0	0	0.112537	0	0	0.0947582	0.123143	0.109069	0.214727	0.264982	0.273883	0.223229	0.272822	0.250542	0.200029	0.258723	0.0899767	0.13901	0
xanthotoxin	231	13.5666	0.0938323	0.392661	0.486329	0.383714	0	0	0	0.136835	0	0.361405	0	0	0	0	0.116976	0.111751	0	0.120928	0.143595	0.611913	0.122852	0	0.645805	0.117207	0	0	0
Citraconic acid deg	172	22.8591	0	0.12727	0	0	0.149041	0.0648197	0	0	0.0738873	0.120919	0.123016	0	0	0.093128	0	0.0815121	0.111354	0	0	0.089848	0.104025	0.0843817	0.0559327	0	0.0288107	0	0
aspartic acid	232	18.1318	10.0222	9.04306	10.1136	8.84144	5.95816	9.44535	8.90951	6.28668	8.82376	8.64982	12.3943	8.26893	6.31662	10.4648	7.93233	7.70314	12.1608	19.939	15.6285	22.4124	16.6093	15.9497	15.3148	16.1614	11.0043	11.5837	10.131
Erythrose	162	17.5574	0.113438	0.178316	0.159423	0.117393	0.110841	0.1418	0.138563	0.115296	0.15468	0.136556	0.132367	0.1243	0.113348	0.142863	0.126896	0.113013	0.163393	0.135064	0	0.154175	0.169396	0.167562	0.177838	0.159531	0.0847665	0.121296	0.133003
maltotriose	204	30.3614	2.95187	4.51275	3.33256	3.19908	2.97403	2.62949	3.37273	4.16933	13.7286	4.36175	4.57299	4.12881	5.06841	4.0172	4.12466	15.159	4.00322	4.23839	5.17063	4.10689	3.47761	2.84212	3.78175	4.14108	3.82748	3.25847	4.48118
6-Methylmercaptopurine	125	10.0467	0	0.102817	0.112168	0	0.168005	0	0	0.130874	0	0	0.0881882	0.11479	0.103363	0.0837347	0.093744	0	0	0.103394	0.116181	0	0	0.130818	0	0.130376	0	0	0
ferulic acid	154	25.7445	0.217181	0	0.176528	0.234629	0.241793	0.203105	0.227985	0.303599	0	0	0	0	0	0	0	0	0.177447	0	0.227914	0	0.174446	0.188771	0	0.204777	0.0438985	0.131695	0
4-Vinylphenol dimer	173	13.9793	1.11237	0.932136	0.927666	1.36492	1.54164	1.8181	0.947092	1.70453	1.28539	1.00025	1.00037	1.04535	1.04229	0.844783	1.05307	1.14802	1.11063	1.12569	1.27897	0.939948	1.03615	1.0414	0.993981	1.06593	0.725743	1.16495	1.01228
xylose	160	20.2749	0.277176	0.333768	0.347287	0.191083	0.254157	0.256854	0.347974	0.221505	0.268218	0.194855	0.200742	0.116347	0.212865	0.185098	0.169384	0	0.295158	0.333515	0.238579	0.24318	0.987223	0.237954	0.280035	0.291703	0.189802	0.222131	0.159395
valine	144	13.0914	31.142	30.8094	31.6783	37.9628	34.8581	32.2744	31.3426	34.4627	5.91715	5.67725	5.80228	6.6209	6.34374	6.46532	6.29196	5.91525	12.6499	11.1546	10.5142	8.99661	11.0008	10.7655	9.29498	10.7528	13.384	13.9555	13.9544
1-Methylhydantoin	89	10.8949	0	0.559459	0	0.665607	0.934079	0.940543	0.574471	1.09752	0.698296	0	0	0.641358	0	0.517712	0	0.63195	0	0.801141	0	0	0	0	0	0.80899	0	0	0
Mono(2-ethylhexyl)phthalate	221	12.822	0	0.210679	0	0	0.253666	0	0	0	0.215716	0	0	0.349645	0	0	0.324368	0	0.177478	0.147774	0.194238	0.186286	0.206738	0.200674	0	0	0.0742533	0.22276	0
trans,trans-Muconic acid	169	20.153	0	0.0772343	0	0.155453	0.269808	0	0	0	0.25849	0.122383	0.250926	0.279042	0	0	0	0.319339	0.3263	0.315186	0	0	0	0.328875	0	0.114301	0	0	0
pyridoxine	281	20.6541	0.123423	0.101447	0.0762404	0.104333	0.11109	0.128877	0.0829826	0.102493	0	0	0	0	0	0	0.0656274	0	0	0	0.0861999	0.0341139	0	0	0	0	0.0203691	0.0611073	0
methyl trans-cinnamate	185	14.3085	0	0	0	0.0399234	0.0882754	0.0618661	0	0.0553137	0	0.0258972	0.05258	0.0621362	0.0518005	0	0.0328128	0	0.055156	0	0	0	0	0.0649088	0	0	0	0	0
phthalic acid	84	17.9346	0	3.17754	5.15568	0	2.77631	0	5.16364	0	2.75602	2.77648	2.51272	1.92453	0	0	0	2.53661	0	0	3.87214	0	0	0.296826	0	0	0	0	0
nicotinamide	179	24.0449	0.268437	0.136793	0.150335	0.277513	0	0.259079	0.145952	0	0	0	0	0	0.0882919	0	0	0	0	0	0	0.149211	0.18991	0.140683	0	0.188076	0	0	0
Analyte 480	306	24.1644	6.65175	0	0	9.23867	0	7.29069	0	10.1712	6.47285	0	0	5.76406	0	8.00112	5.87992	0	8.19749	8.47252	0	0	0	0	0	8.49156	0	0	0
4-Hydroxycyclohexanecarboxylic acid	183	25.9175	0.0345087	0	0	0	0	0	0	0	0	0	0	0	0	0	0	0.030406	0.0374169	0.031735	0.145752	0.107617	0.0784293	0.142926	0.082271	0.0656788	0.0141006	0	0
Threitol	217	17.8516	9.67259	8.97222	9.45422	24.6237	3.48789	9.80824	9.75998	8.47299	7.94674	6.49384	7.54708	8.89542	4.51327	9.44337	8.28539	7.9621	9.41214	8.56499	8.78697	7.9141	8.75371	8.30475	7.97861	8.57096	9.17425	8.47619	9.97085
6-deoxy-D-glucose	153	21.2262	0.033265	0.0742446	0.0877034	0	0	0.0746057	0.164581	0.0978002	0.0492975	0.0590785	0	0	0	0	0.0164016	0.0779769	0.146525	0.0753245	0.0391473	0.0395676	0.203752	0	0.0426056	0.162331	0.119239	0.148921	0.208798
Analyte 149	152	13.9138	0	0	0	0	0	0	0	0	0.138992	0	0.0732577	0	0.0499537	0.0671809	0.073552	0	0.0403109	0.0644369	0	0.0613205	0.0367646	0	0	0	0.0259763	0.0779288	0
Dehydroabietic Acid	136	15.2089	0.521894	0	0	0	0	0.672325	0.380663	0.713987	0	0	0	0	0	0.274102	0	0	0.376635	0.430848	0.457773	0.444688	0	0	0.51429	0	0	0	0
Cortexolone	281	15.5974	0	0	0	0	0.117822	0.100515	0	0.0954356	0	0.0895045	0	0	0	0.0778739	0.100299	0.0921333	0	0	0	0.0639857	0	0	0	0	0.0460853	0.0713298	0.0669261
tetracosane	57	33.8073	0	0.751056	0	0	0	0	0	0	0	0	0	0	0	0	0	0	0.69732	0.759461	0.49642	0	0.814219	0.947561	0	0.694557	0.606512	0.58187	0.684539
Analyte	125	10.5875	0.125415	0.103967	0.120749	0	0	0	0.0985896	0	0	0	0.077117	0	0	0.077434	0	0.100485	0	0	0.142472	0.120095	0	0	0	0	0	0	0
asparagine	159	19.304	0	0	0	0	0	0	0	0	0	0	0	0	0	0	0	0	1.27232	1.18046	2.20762	1.69473	1.13094	0	0	1.25391	1.00487	0.839368	1.24904
Analyte 5	281	28.1007	0	0	0	0	0	0.0663758	0	0.100011	0.0884697	0	0	0	0.0517822	0	0.0391235	0	0.0526398	0.0943204	0	0.0681729	0.0729806	0	0	0	0	0	0
Analyte 2	68	17.3366	0.513764	0	0.506732	0.558023	0.601455	0.609161	0	0.637603	0	0.401122	0.484821	0	0.520413	0	0	0.594812	0.594718	0	0.545267	0.519351	0.60048	0.572768	0.511005	0	0	0	0
acetanilide	137	15.0159	0.117426	0	0.111312	0.129589	0	0.100733	0.117739	0.182255	0.126766	0.132602	0.121417	0.143719	0.115904	0	0.145734	0.147097	0.211753	0.167276	0.141039	0	0.152912	0.24295	0.14685	0.178274	0.103809	0.144909	0.166518
Sedoheptulose	204	31.2317	0.882655	2.87007	1.87688	0.438264	2.33851	0.786373	3.33798	2.22686	0.689711	3.52257	29.7326	2.66768	2.68839	1.29939	2.3995	0	0	0	0.834675	2.99962	3.12125	0	0.308133	3.22065	3.885	4.67889	3.3258
Carbobenzyloxy-L-leucine deg	152	12.871	0.0859214	0	0.0856512	0	0	0	0	0	0	0	0	0	0	0	0.0552764	0	0	0	0.109559	0.0675714	0.0990019	0.0904541	0.104157	0	0	0	0
saccharin	125	15.959	0	0	0	0.0486549	0	0	0	0	0.113535	0	0.0684314	0	0.0591014	0	0	0.0759542	0	0.0349803	0.0612615	0	0.0718149	0	0	0	0	0	0
oxalic acid	183	22.9547	0.189083	0.189641	0.170447	0.198715	0.166502	0.19048	0.181855	0.131643	0.105734	0.13106	0.116327	0.106966	0.113751	0.0842256	0.100798	22.1128	0.209483	0.174831	0.192342	0	0.180977	0.190436	0.18991	0.164042	0.149623	0.169257	0.146152
octanal	113	10.7993	0	0	0	24.3016	0	0	16.2756	0	0	0	0	10.453	0	0	0	0	0	15.6718	0	0	16.5016	0	0	0	6.77898	10.6569	0
hexadecane	140	12.2702	0	0	0	0	0	0	0.0278899	0	0	0.040848	0	0	0	0.0362048	0	0.0370012	0.0243176	0	0.0481604	0	0.0290551	0	0	0	0	0	0
Analyte 169	183	14.4875	0	0	0.378854	0	0	0	0	0	0.445676	0	0	0.457895	0	0	0	0	0.496447	0	0	0.493692	0	0.505489	0.439643	0	0	0	0
Acetol	219	18.7486	0	0	0.261863	0	0	0	0	0	0	0.250745	0.241269	0	0	0	0	0	0	0	0	0.305004	0.284802	0	0.259698	0	0.0847654	0	0
1,2,4-Benzenetriol	183	19.4165	0.00560918	0	0.0288673	0	0.0511547	0	0	0	0	0.00360098	0	0	0	0.00129123	0.0167646	0	0	0	0	0	0	0.0362591	0	0	0	0	0
3-Methyloxindole	219	20.3452	0	0	0	0	0	0	0	0	0.532994	0.548671	0.496918	0.346722	0	0.578578	0.386014	0	0	0	0	0	0	0	0	0	0.174776	0	0
(+/-)-Taxifolin	140	22.724	0	0	0	0	0.0982446	0	0	0	0	0	0	0.0732628	0.152202	0	0	0	0	0.0981403	0.149208	0	0	0.0854374	0	0.128838	0	0	0
phenanthrene	178	31.1317	0	0	0.312285	0	0.801156	0	0.193221	0.349249	0	0	0	0	0	0	0	0.311395	0	0	0	0	0	0.204023	0.529392	0	0	0	0
Dihydroxyacetone	142	11.9072	0	0	0	0	0	0	0	0	1.12906	0	1.17318	1.13099	1.20222	1.34149	1.03692	0	1.68793	2.22224	2.08148	2.79709	2.11722	2.08452	2.22143	2.16871	0.903187	1.37107	1.33849
Gluconic lactone	244	22.6946	0.904047	0.926561	0.870944	0.984327	0.958124	0	0.93523	0.956704	0.401437	0.46338	0.45812	0.570777	0.426281	0.462359	0.422736	0.485205	0.692702	0.713808	0.597133	0.653266	0	0.649686	0.702116	0	0.256573	0	0.439896
citrulline	185	11.8635	0.164494	0	0.139084	0.183501	0.214146	0.198352	0.147328	0.194409	0.149032	0.120012	0.13688	0.148145	0	0.122016	0	0.130327	0.157317	0.187622	0.195444	0.151458	0.172083	0	0.0997374	0.161544	0.140725	0.156695	0.134826
carbamoyl-aspartic acid	188	17.1529	0	0	0	0	0	0	0	0	0.13464	0.109436	0	0.143692	0.125487	0.154438	0.10849	0.115063	0.0785855	0.0599322	0.0851163	0.0634733	0.0632517	0.0771097	0	0	0.0592391	0.0960324	0
